# Supplementary material for: A full-length transcriptome and gene expression analysis of three detoxification gene families in a predatory stink bug, Picromerus lewisi
Source: Front Physiol. 2022 Oct 10;13:1016582. doi: 10.3389/fphys.2022.1016582 (PMC9589283; doi:10.3389/fphys.2022.1016582)
Supplement: Supplementary file 2 [file DataSheet2.xlsx]

## Sheet: CYP
Gene ID	Contig ID	Clan	Family	Completeness	Gene name	Nucleic acid sequence	Predicted protein sequence
Pl_CYP3227B4	Pl_c7412_g1	CYP3	CYP3227	Complete ORF	Pl_CYP3227B4	ATGATCATTCTGGTGCCCAACTCCGTTGTGGTACATCAAAAAAGTTTAATATTTAAGATAAAGAATTTTGAAACAGCAACATATTCTTTTTTTCTGTCACTGACTTACCAATGAGATGACGATACTTATGCTCCTGGCGGTAACGGCTGTTTGCTTTTTTCTCTACTTCGGGCAGATCCTTTGGAAGGCGAACAACTACTGGAAAGTCAGAGGAGTAAAGCACTTCAAACCATGGCCTTTGGTAGGGAACTTCGCGAGGGCATTGTTATTTAAAAATCATATATCTTTCTATTATGATGAGTTGTACAAGGCATTTCCAAAGGAAAGGATGGTCGGTATGCATGAGTTCCTTACACCAACCTTAATAATCCGGGATCCTCAGTTGGTGGAAAATGTCTT…	MTILMLLAVTAVCFFLYFGQILWKANNYWKVRGVKHFKPWPLVGNFARALLFKNHISFYYDELYKAFPKERMVGMHEFLTPTLIIRDPQLVENVLVEEFSTYPDHGPLFFETSSISYQSVFSITGIRWRALRNKLVTTFSSGKMKLIYPEIVQSCQRFVEGHPESLDKDVIHVFAVNSFMNSMFGTEILPGGKEELIAKTKEVFQGKPQRLLQQILLIFFPKLANFLNLKFMSKSLDIYFRELLNTLVEQRESTNGLRDDYTQVLCEMKKMGKMNIYNRENNKIDETFDVTNEMVLAQAFMFFFAGLDTNVLLMLHTAFELSLAKECQEKARQEVRRVLKKHGGYTWEAVKDMKYLEQCIQETLRIHPSLQFIIRMSKKDTAIGGVKIKKNTRIIIPLH…
Pl_CYP3225B2	Pl_c7662_g1	CYP3	CYP3225	Complete ORF	Pl_CYP3225B2	TCTTCTATTCGCCCTGCCCTTGATGAATACAGTTGGGTTTGAGCTGCGGGCTTATGACATACGTCGTCACTTCTAGAGATCGAGGATAAGCAACCTTAGAACCAGTCCTAAGTAAACAATTCAATAACAAGTTTTCCAAGTTCAAGTCTTCCAATACCATCATTTCAGTATTTAACATATTTCAGGCTCAGTCAGTATTGAAGACGATATGCTAGTGGAGATTGTAATCATATTTCTCAGTGCCCTTTTTGTTCTTAACTGGTGGGGGCATGGCTACTGGAAAAGAAGGAATATATATTCTATTCCTAAGACATTCTTTTTTGGAAATTTCTGGGAATTAATAAAGGGCCAAAGAGTGTCTCTTCTGCTTTTTGATATGCATAAGAAATATAAAAAGCA…	MLVEIVIIFLSALFVLNWWGHGYWKRRNIYSIPKTFFFGNFWELIKGQRVSLLLFDMHKKYKKHRIFGFYFFYKPLLFISDPELIKRVLATDFSSFCDNGFTVDKNVDPIVGNSPFTAKTMPLWKELRSIQATNQTPLKLKHVVPNMTQIAELMYSFIKNKKNQPIEVADIATRAAVDSAILHAFGLEPKSFTDSELTFMKLATVDELFSATFLTMITGFFFPEIGRLLKLRLASKKAEDFFMFMTKTNLEYRKNTELTRGDLFDTILKLNKKREEQGIKAYTDLEISAHCANFFLDAIITSAVVSSFILMELANHQDIQEKLRSEIFSVGKKPEDFDYDKIHSIEYLQMVFDETMRLHPSVTLISRYCTKDIVIDNVKISKGTKVFLSPLALHYDPDY…
Pl_CYP3226A1	Pl_c8674_g1	CYP3	CYP3226	5prime_partial	Pl_CYP3226A1	CAGCATTTGCATTTTTTATTTCATTCCGACCAAAATACAGGAGTTAGTACAACTGCAGGGGTCATGTTGGGTCTGATTGCATCATGGCTCTGCCTTATTTTTGCAACAGCATACTTATATTTAAAAAGACGGTACAGATACTGGAAGAACATTGGTATCGTAGGTCCAGAACCCAAGATGGTCGTAGGTAACATGATGGACATCTTCTCCCTCAAGTCCACAGAGCCTGCCATGATGCACCAATGGTACCAACAGTTCAGGAGCGAACCATATATTGGATACTACAACTTCTGGAAGCCGACCCTTTACGTCATTGATCCGGAACTGATCAAAGCGATCACCGAAGTAGATTTCCAACATTTCAGCGACCACCCGATAATAAGCACCGATGCCGAAAAC…	QHLHFLFHSDQNTGVSTTAGVMLGLIASWLCLIFATAYLYLKRRYRYWKNIGIVGPEPKMVVGNMMDIFSLKSTEPAMMHQWYQQFRSEPYIGYYNFWKPTLYVIDPELIKAITEVDFQHFSDHPIISTDAENDQVLNSLFTMKGAHWKVKRQIFNKLFSPKKMRELSSIFNQHNDTLLKEIDEQLKTSDEIEMMRIFERQIMRIITSFMYGIDTSQNQKSYSKLSELSEIFARPPGTSVIRFIFLTAFPKLYKKLGLSSLTSVFWDYFSNFANELLYSRIEMNVDREDLVALVARMKKEGLLETEKIDHPEAVGHLFSFFIAGHHTTMTTLSHVIYQLSLHPQVQEKVRTEVDSSLNANDSSMNYTEAVINETLRLYPLLGIIKRTCTRPYKVNEKFT…
Pl_CYP395S1	Pl_c5508_g1	CYP3	CYP395	5prime_partial	Pl_CYP395S1	GCATTAACAAGTGAAGGCCAGAGCTGCCCTCATCTGCTGTTATTGGGGACGCAACAGGTTCGGCTTGTTCACTGCCCGCTCACACTATCTGCCGAGTTAAGAAGTCAACGCATAGCTGGGAGGATGATCGGGACAGCTGTCCTCATTTTAGCCACTGCAGGCTTGGCTTATGCAATACACTGGATTTACAATAGGACCAAATATTGGGAAAGGAAAGGAGTAAAATCCCCACCAGCTCTTCCCGTCATTGGCCATTGTTTACCTATGCTTTTAAATAAGAAAAATGTTGGTGAGATTATGGAAGATATATACAATACGTTTCCTGATGAACCTGTCGTGGGGTATTATGAATTTATTACGCCACGACTTGTTATTCGAGATCATGATTTGGTTCAAAAA…	ALTSEGQSCPHLLLLGTQQVRLVHCPLTLSAELRSQRIAGRMIGTAVLILATAGLAYAIHWIYNRTKYWERKGVKSPPALPVIGHCLPMLLNKKNVGEIMEDIYNTFPDEPVVGYYEFITPRLVIRDHDLVQKVLVKDFGHFVDHGFEIDEEKNPLDNQLFMMTGNKWRAFRTKMAPLFTSGKLKTMYDVMGEVGNGLLEYLDKHKEGDLDIREAMGLFSMDIIGSAAFGINPGVLKNPESEFRTHGKGINEPTWKNLMRMWFFFAFPTISKKLGFSFVPKAITNYYCNIIRNAMDYREKNSIQRNDFIQMMMQLKEKGNIELKTLDASDDYLKDELNEISTEIFEITDDVLMAQAQSFLIAGFEATALLLTYAMLEICQKPEYQETLRQEIMEQVKQQ…
Pl_CYP3225B1	Pl_c7886_g1	CYP3	CYP3225	Complete ORF	Pl_CYP3225A2	GGAGTTAGCAGTAGTGCTCGGAGCTGCTAGCTATCAAATACTCTCGCTCGAGGTTTAATATTTTGACATCATGATACTGGAGATAGTTATTTCGTTACTCTGTGCCTGGTATATATTAAACTGGTGGGCACATGGCTACTGGAAAAGGAGGAACGTTTTTTCTATCCCGACAGAATTTCTATTTGGAAATATAAGGAAATTAATATTTGGACAGGCGGTTATGTCTGTTATGTTAGTGGATTGGTACAATAAATATAAGAAGCATAGAATAGTTGGTTTCTACAGTTTCTATGACCCTATGCTGTTTGTATGTGATCCAGAAATTGGAAAAAGAGTTTTGGTGACAGAGTTTAACAACTTCAGTGATAATGGTTTTACATTGAGTAAGGAAGTTGACCC…	MILEIVISLLCAWYILNWWAHGYWKRRNVFSIPTEFLFGNIRKLIFGQAVMSVMLVDWYNKYKKHRIVGFYSFYDPMLFVCDPEIGKRVLVTEFNNFSDNGFTLSKEVDPLLGYNPFTAKTVPLWKELRAIQALNQTPLKLKEVVPSMVKIGEFMHDYIKKQKGQPVTVLDLSSRVTIDAAVYNGYGIEPKSFTDPEFGFMKHASGDQIFEPSNWNILACLFIPWLQKLCSLRMISKETQDFFQSVIKSNIEHRQRSKMVRGDIIDIVMKANKKKLEQYNTGYTDLEMTAHCVSFYLDATVTSSMVLTFYLLELANHPEVQEKLRSEILSVGTKPDDFDYDKVNSIPYLQMVLDETLRKHPPLTFLSRLCTNDTVIEDVRISKGTKVFIPTEVLHRDPE…
Pl_CYP6LV12	Pl_c7083_g1	CYP3	CYP6L	Complete ORF	Pl_CYP6LV12	GCAGTAAGCACTAATATAGATAGTGGACCAGTCGATTCCCAACGACCCAGCAATCTGGATCGCCTTGATAACACAGCCTCTCTTCTGTCAAGGTCTGTTGCCATCGATTTAATGAAATGTTAATCGTAGTGATTGGATTGTTAATACCCTTATGGCTCTTCTACAAGTTCTATGTGTCCATTTACAACTTCTGGGAGTCACGAGGAATCGTGTCAGAGCCTGGGAGATTTCCTCTGGGCAACGATATAAATTTCGTGTCGCTGAAGGATTCAACTACGCCAATCGTAGATAAGATGTACAAAAAGCACGAATCGCAGCCATATTTTGGATTTTATATTTTGAGATCACCATTCCTTGTTGTCAGGGACCCAGAAGTCATCAGGCTCATTTTAGCTAAGG…	MLIVVIGLLIPLWLFYKFYVSIYNFWESRGIVSEPGRFPLGNDINFVSLKDSTTPIVDKMYKKHESQPYFGFYILRSPFLVVRDPEVIRLILAKDFSHFRDRFPQKVFSSKEDKLQHHLFNLGGEKWRALRIKLTPTFTSGKLKGMFPLFIACSEDLNNMLLDQADKPVNVKDITACYTTDTVCSCVFGWESNSINEQENNDIRKLGQHILTISKIAVLKRIFRNVFPGVAAFLKLRLINSEIEDSLIKMVGDTIAYREANGIKRNDFLDLLIELRNKGSVEDAAKKNGKDSDVEPIELNLGMMTAQCFVFFVAGFETSSSVQSYCLYMLAQNLEIQRKLREEIKTCIKKHDGITYQGIQEMEYLDMVVSETMRMFPTVPSLNRSCTKDYTTPQGHKIM…
Pl_CYP3227B6	Pl_c10431_g1	CYP3	CYP3227	Complete ORF	Pl_CYP3227B6	GGATGACTACACGCAGGTTCTTTGTGAAATGAAAAAAATGGGAAAGATGAATATATACAACAGGGAAAATAACAAAATAGACGAAACCTTTGATGTAACCAACGAGATGGTCCTCGCTCAAGCCTTCATGTTTTTCTTCGCCGGTCTTGACACTAACGTTCTCCTTATGCTACATACTGCCTTCGAGCTGTCTTTAGCGAAAGAATGCCAAGAAAAAGCCCGTCAAGAGGTGAGAAGAGTTCTGAAGAAACACGGAGGATACACGTGGGAAGCTGTAAAAGATATGAAGTATTTGGAGCAATGTGTACAAGAAACTTTGAGGATACATCCATCGCTTCAATTTATCATCAGAATGAGTAAGAAGGACACAGCAATTGGTGGAGTAAAAATTAAAAAGGA…	MGKMNIYNRENNKIDETFDVTNEMVLAQAFMFFFAGLDTNVLLMLHTAFELSLAKECQEKARQEVRRVLKKHGGYTWEAVKDMKYLEQCVQETLRIHPSLQFIIRMSKKDTAIGGVKIKKDTRIIIPLHSLQMDPSHFPNPHVFDPERFNEPLSSKFTYLPFSEGPRVCLGKRFTIIETITFFAHILDNFELVPSPDMVLPMRYNPNALFHAPLTDKEISIILKTIK*
Pl_CYP395S2	Pl_c7390_g1	CYP3	CYP395	Complete ORF	Pl_CYP395S2	GGACTCGGAATTGCGCGGATGTTGCAGCCGACTTTAAAGTGCTACTGATCTACCACCAAGGACATTAAACAAGAGCATCGATTCTTTATGTCCTCGTTTCTGTAAACATACAGGATGATTGGACTATTCTTGCTCATTACATTTATAACACTCTTGGTCTATGTTATCACATGGGGTTATAATAGAAGCAAATACTGGGAAAGAAAAGGAGTGAAGAGTAGGCCAGGCCTGCCTTTCATTGGCAATTGCTTACCTGTAATTTTGAATAAGAAAAGTGTGGGAGAACTTTTGGAAGAAATTTATAGCTCACATTCAAATGAACTGGTGGTTGGGTACTATGAGTTCACAACGCCACGACTTCTTGTGATAGACCATGATTTGGTTCAAAAAGTATTGATA…	MIGLFLLITFITLLVYVITWGYNRSKYWERKGVKSRPGLPFIGNCLPVILNKKSVGELLEEIYSSHSNELVVGYYEFTTPRLLVIDHDLVQKVLIKDFGHFVDHGFEINEEKAPLDNQLFVMNGNKWRAFRTKLAPLFTSGKLKNMVDVMTEVGDNLLGYLNQNKEGDLDIREAMGLFSMDIIGSAAFGINPGVLKNPNSEFRAMGKRINDTSIKNLIRIWLFFCFPVLQTKFGFSFTPSSVSNYFCNIIRNALDYRRKNKIQRNDFIEMMIQLKDKGNIELKTLDSSDDYLKNELNYTSTEVFEITDNVLLAQAQSFLLAGFEATALLLTYAMLEISKNPELQDNLRKEATEQVKQHGGLTYEAMRNMKLLEQTIKETQRIYPLVPFLTRVCTKSYTL…
Pl_CYP395P1	Pl_c7301_g1	CYP3	CYP395	Complete ORF	Pl_CYP395P1	ATACGACAGCTGTGTTATCCGAAACTTTGATAAAAGGAACATATGAAGGATGATAACTATCGCCTTATTGATTGTGCTTGTATCAGTACTCGCTTATGTGTACTATTGGGCAAAAGATGTTAATCAGACATGGAAAAGAAGAGGAGTGAAGTACAGAGAACCAGCTTTATTTTTTGGTAATATTTTAGGGAAACTACCACAGAAAAATGAGAAAAAACACTTATCAATTATGTGTGCTGAGATTTGTAATGAATTTCCTGATGAACCATTAGTAGGGTTTTACGATTTTACTAAACCATGGCTAATGGTCCAAGATGCAGATTATATTGAGAAAGTTCTTATTAAAGACTTCGCTCATTTTACTGATCATGGATTTGCAATAAATGAAGAAGCTAACCC…	MITIALLIVLVSVLAYVYYWAKDVNQTWKRRGVKYREPALFFGNILGKLPQKNEKKHLSIMCAEICNEFPDEPLVGFYDFTKPWLMVQDADYIEKVLIKDFAHFTDHGFAINEEANPTDAQLFNMVGKRWRAFRYKLSPVFTSGKLKSMFEPMSDTGIELDTILEKSDLKELNFKDLMSYFTIDVVGSSVFGIQPKALQNPDSKFCKLAIDLFTFGFFDSIKFLIMFLFPKLSIKLGISFNKKHVVDYYSKIIKDTFEYRKLNKIERNDFVQLLLALKEKKKIDIQNWDPSDDYLKDNEAPAELESYEINDDILMAQAYAFLVNGVDALALSLTYALYELSMHPEIQEKAQKEIQEQIKLNHGITFNGLKNMTYLEKVVKETLRIHPGGGQIFRVCTKD…
Pl_CYP6LV4	Pl_c7937_g1	CYP3	CYP6L	Complete ORF	Pl_CYP6LV4	AGTGTAATTTATAAATACAAACCCTCGACTTTGGGCATTCAGTTTGTTTACACGGGCACGAGCAAATGTATTGCTCGCTTTTCTTCAAGTTTTAATTTGAAATAATATTCTTTGAAGACCGGAAAAAGGACGATTATTATAAATAATGTGGGTGGCAATTGGATTGTCACTTCTAGCGGGGTGGCTTTTTTATAAATACTACACTTCGATTTATGATCTTTGGAAGAAGAGGGGCATTCCTTACTATCCCTCTTCATTCCCATTTGGCTGCTCTGTTGATATCTTGACACAAAGGAGATTCGCAGGCTATATTCATGATGAGATGTATAAAAAGTTAGCACCTAATCCATTGTTTGGATTATTTGTAATGAGAATACCGATGATGCAAGTTAGGGATCC…	MWVAIGLSLLAGWLFYKYYTSIYDLWKKRGIPYYPSSFPFGCSVDILTQRRFAGYIHDEMYKKLAPNPLFGLFVMRIPMMQVRDPELIRLILTKEFSHFRERFFFKINDKDVLSQNLFNLEGERWRALRVKLTPTFTSGRMKAMFPLFINCAEAFDSLISSKIGSDVEIKDLIGRLTTDIICSCAFGLDTNTIKEPDHKLRKIGADAFKMKLIDRIKVAILQAMPKLADKFETRFTPKETEDYIVELVKNTIDYREKHNIKRNDFLDLLIQLKNKGTIGDDTKDELEEHKCQPFEFTFGLMAAQSFVFFIAGFETSSSVQSFCLYELAVNQDIQERVKKEIDDKIEKHGGLTYQAVHEMEYLDMVISETMRKYPTLPLLMRYCSKPTTTPHGYKIEVGD…
Pl_CYP3092E1	Pl_c7529_g1	CYP3	CYP3092	Complete ORF	Pl_CYP3092E1	ACAATGATTTGGAGGAGGAACTCTGGAGTCTACGAACCTCATCATATCAATTTGTAGCGTGGACGGATGATGTTCTCATAAGCTCAACCATGGGACTTGTTACGAGTGATTGGAAATTAGACGTATTAATAGCTATCACCACTTTGTGCATTGCGCTGTATTGGAAAATCAAAAGCATATATTCTTATTTTGAAAAGAGGAACATCGAATATGTGAAACCTACATTTTTATTAGGAAGCGAACCTGATGGAATTCTTTTTAAAGTACACATTTCTGAAAGTTGGGACAGGATTTACAAACAACTTGAAAACAGGAAGTATGGAGGCTTTTACAATGCAATACTTCCTATGCTAATGGTTCGAGATCCAGAGTGCATAACCGATGTCCTGAAGACGTCCT…	MGLVTSDWKLDVLIAITTLCIALYWKIKSIYSYFEKRNIEYVKPTFLLGSEPDGILFKVHISESWDRIYKQLENRKYGGFYNAILPMLMVRDPECITDVLKTSFQYFPDRNILVDEETNPLDVNLFFVRGNKWRYLRSKMTPLFSQLKLKWMYEEIERCTDIFEECFEQFTDGKDVEMKDILARYTTDVIATCGLGIEPQSLKNPDSEFRRIGRDFFDPKKINMFLVFLRFAIPRLVLKFKIKTVSRSVRNFFLTTTKSILHQRKSMGIVRKDFVQLLLELEQKGTVDLDYKDPDECEDVKLSSNEKLEFSNNLLAAQSFAFFVAGFETTSTGLHFIFYLLAQNKEIQERARREVNEVKAKYGKITFDSLKELKFLANCISETLRLYPPLSFLVRECAK…
Pl_CYP3090A1	Pl_c7926_g1	CYP3	CYP3225	5prime_partial	Pl_CYP3090A1	AGTTTGTTCAAATTCTTCTTATAAAATGTTGTTATACATCCTCGTATTTATAATATCCATTCTTTATTTATTATTTATCTATTTATCGTGGAATGAAGATTATTGGCTCAAACAGAGGATTCCATTTTTAGAGCCAGAGAAAATATTCGGTAATATCAAGGATGTCTTATTTATGAAAAAGACAATCGGTGAGACATATCAAGAAATTTATTGCAAACTTCATGGCAAACCTGTTGGAGGATTTTTCAAGATGAGGCAGCCGATCTTAATGGTCAGAAATCCAGATCTAATAGCTGAAGTCTTGGATAAAAAGTTTGAATATTTTCACGACAACGACATTAATGTTAGGCGAGATGCTGATCCTATTTTGAAATTGAATCCTGTACTTGCGACTGGACC…	VCSNSSYKMLLYILVFIISILYLLFIYLSWNEDYWLKQRIPFLEPEKIFGNIKDVLFMKKTIGETYQEIYCKLHGKPVGGFFKMRQPILMVRNPDLIAEVLDKKFEYFHDNDINVRRDADPILKLNPVLATGPIWKATRSVLTPLQSHETLEGLLHIIKTSCKNMMNYINQQKIPIEVKDLSSKFTSDVIASCSLGTDPNSFKKCDTEFRKMSDKLLKKDLKSNAALLFALYAPMFGNLFSFRIISKDICKYFVNLISDNCKHRVQQGIKKKDFLQRLIDINKESEASGEGTVYNYQSIMGHCMSVFINGYNMTSHPLGFVLYNLAMNPEVQDKLRKEIRTFGFSSVDALSYYLIESMEYLDMVVCETLRLHPPMATLTRTCTCSTELSLGEHTYKIEK…
Pl_CYP6LV20	Pl_c7921_g1	CYP3	CYP6L	Complete ORF	Pl_CYP6LV20	AGTATACTTCAATTGACCGCGTGGAGTGCAACCTCCAGCAGGAGCTCTTGACATGCTGTTCCCTCTACTTCTTCTCGCCGTGGTACTTCGGCTGCTCTACAAATGGTGGACGTCCATCTATAACCTCTGGGATAGGAGAGGTGTCCAAAACGTACCTGCTCGGACTCCACTTGGCAGTGATGCCAGCCTCACCTTGATGACCAAGTACCAAGGGTACACGCTGAACGAGATGTACCAAAAGTTCTCTACTCCCTATTTCGGAATTTATATGGTGAGGAGTCCTTTCCTGGTCATCAAGAACCCGGATGTCATCAGCATAATATTGACCAAGGAATTCTCTCACTTCAGGAACAGGCAGTTTCTTAAAATCCATAAAAATGACTACATATTTCAACACCT…	MLFPLLLLAVVLRLLYKWWTSIYNLWDRRGVQNVPARTPLGSDASLTLMTKYQGYTLNEMYQKFSTPYFGIYMVRSPFLVIKNPDVISIILTKEFSHFRNRQFLKIHKNDYIFQHLFNMEDDKWKSTRGKLQPTFSSSKLRTMFPLFIKCTENLQSALLEREGKTINVKHALVCHTTDLTCKTLFGLEASTNCDSEVIKIGQQATDLNLLILIKVAVKLAFPEFAEKIPLKVFPTDVEKFFLKLVTEIVDYREKNNVNLNDFLDLLIQLKKRSMTGEEKKFVNGSINCPSQDITLEMMAAQCFFLFVAGFENASSMQTYCLYELALNPEIQKTLHSEIDNCLKKHGEITYEALKEMEYLNMVISETMRKYPILPYLTRICTSPLTFPDGYQVEKGDQFI…
Pl_CYP6LV16	Pl_c7801_g1	CYP3	CYP6L	Complete ORF	Pl_CYP6LV16	AGTTGACTCAAGAACAACACCGGCTGTGGACCGAGTAGTTCAAAGGCGTGAGTTATAAACAACTGATCTGAAATGTTGGTAGCTGTGGCCATTATTGTTGGCTTACTGTGGCTCTTTTATAAGCATTGGGTTTCCGTCTACAATTATTGGAAGGAGAGGGACATACCATTTCACCCAGCCAAATTCCCTTTTGGTAGTAGTTCAAACTTAGTGAATCTAAAAGAATATAGAGGATACACCATTGATAAGATGTATCATGAGTTCGCTCCTCATCAGATGTTTGGAATTTATGTTCTAAGGCAACCAATGCTGGTAGTCAGAAATCCAGAACTTATTCAGTTGATATTAACTAAAGAGTTTTCACACTTCAGAGATAGGAACATTTTTAAACTATCCGAT…	MLVAVAIIVGLLWLFYKHWVSVYNYWKERDIPFHPAKFPFGSSSNLVNLKEYRGYTIDKMYHEFAPHQMFGIYVLRQPMLVVRNPELIQLILTKEFSHFRDRNIFKLSDKDVINHHLFNLDGERWRALRMKLTPTFTSGRLKAMFPIFVSCAESFSSLLLSKVGSKVDIKELIGRFTADVICSCAFGLETDVINHPDNKLRNIGIEGLKLKFFMKLKLALIRLFPELSSVLPLRFISVEDENYLINLVKDILDQREKNGIVRNDFIDLLMQLKNKGDLGDGVQEFEKPFEMTVELMAAQCFVFFIAGFETSSSVQSFCLYELALHQDMQSRLTKEINEKIEKNGGLTYKAIQEMEYLDMVITETSRKYPTVPTLIRKCTKSLILPTGEKIEKDTMIIVP…
Pl_CYP6LT1	Pl_c8208_g1	CYP3	CYP6L	Complete ORF	Pl_CYP6LT1	AGTTGCAATTGTCTTTTGGAGCGTTCCTTAACATAACAGATAACTTGGTTAGAAATGCACTCTATTCTAGAACTGCTCACAAATGATTACTTTGTTTGGTTGACCGTTATTACAACTATTTTGTACTTTATACTGACCAAAAATCATGGCTACTGGGCTTCCAAAAACGTTAAATACATTCGTCCACTTCCACTCTTCGGGAATTCTTTCGAAACAGCATTGAGTGTTTCACCGTCCTGCCAAGTTCAACAAGAACAGTATAATTATTTTAAAGGTCAGCAATATGGAGGAATTTGGGGCTTCTGGAAACCTAAATTGCTACTCATTGACCCAGAACTGATTGAGCACATTATGGTAAAAGATTTTTCATACTTCACTGATCGTGAAGGGACTGTGAAT…	MHSILELLTNDYFVWLTVITTILYFILTKNHGYWASKNVKYIRPLPLFGNSFETALSVSPSCQVQQEQYNYFKGQQYGGIWGFWKPKLLLIDPELIEHIMVKDFSYFTDREGTVNNKADPLSNHLVNQNGKEWKALRTKLSPVFSSGKLKTMIQQVVECSDACVEHIAQKASAGKPLEVREEMAGFTMDVIGSCAFGLNINAIKDTNSEFKKLGQAIFAPSRWTKLRRTLMVHFAFVLKYLPMKRMSEGIAAFFIKTVMGIVKYREENNLHRNDFIQLMMEVRKEEEKQLKDGTISNIVMDDNTITSNAFVFLLAGYETTATTLSYTLYELSENPEIQEKVYKEVEEVLKRHKGEITWEALSEMKYVEMVITETLRKHPPAIAVSRQSVKPYKIPNTDL…
Pl_CYP395Q1	Pl_c5046_g1	CYP3	CYP395	5prime_partial	Pl_CYP395Q1	AGTTCGGGTGCAGTTTAAGAAGAACCATAGGTTCAATCATTGAGACTAGTCCTGTACAGGCTACAAGAATGCTGACTCTAATTCTAGTAACTTTAGCCCTGACGCTCATTGTTACTTTTATAGTGAACAGGGTCCGTAAAGCGCATTCATTTTTTGAAGAAAGAGGAATTAAACATAACAAACCTGTGTTCCTCTTTGGCAATACTCTGCCAATTTTGCTCAATCAGAAATCTATCTGTTCAATATTTTTAGATCTTTACAAAAAATATCCAAATGAACCAATTTTGGGACATTACGATTTTCTGAAGCCATCACTGATAGTTCAAGATGCTGATTTTGCCGAGAAGATATTAATCAAGGACTTTGTACACTTTACAGATCATGGATTTGAAGTGAATG…	FGCSLRRTIGSIIETSPVQATRMLTLILVTLALTLIVTFIVNRVRKAHSFFEERGIKHNKPVFLFGNTLPILLNQKSICSIFLDLYKKYPNEPILGHYDFLKPSLIVQDADFAEKILIKDFVHFTDHGFEVNEEKNPIDAQLFSMCGKKWRAFRYKLSPIFTSGKLKNMFDTMTIFGDKLIDLLSMKKEYKKVNLREDMSSLSMDIIASSVFGIEPNVLENPNSEFRKMGKAVFNFGLLGFLKMWFLMFCPWLGKKLGLSMNNKEVVQYFTKIIKDTFSHRRKNNIHRNDFVQMMIQLQDKGHIEVQNWDTNDDYLKSDEPKTTNVDSYEITENVVIAQAFTFLTTGLDTIGIGQTYLFFELALHQDIQERVREEIIEQCKIHGGLNYDSLKSMTYLEK…
Pl_CYP395R1	Pl_c6814_g1	CYP3	CYP395	Complete ORF	Pl_CYP395R1	ATTCTAGTCTAGTAAATGAAAACCATTAGGAGCATCGAATTTACAAGAATTGTGAATTTTAGTAAAAATAATGTATATCTTAAATTTAAATGAGTATGACAGTAAATAATAGTATAAAGTGGCAAACAGGAACAGAAAGAATAAATTAATAAAATTGACAAAACAATGAAACATTGGAAACAATCAATTAATTCCTTTTATAGTTTTTGTTATTGAGCATTTTAAAGCATTACAAGCAATTTGCAGCCATTAATATTTATTTTTGATAATAGATGAGTATGCATAAGCCAATTTGATTAATATCTTACAAGTTTTATTTTTATCTTCAAAACAGTCTGATAAAAGTTTTACACTTCTATGATAAGATAATGAAAGTTGTGAGTTCAACAGACATCAGCA…	MFTLILLSLTLLISSLILILIKWAEERNKYWSKQNISFLKPKLFIGNLYEVLWGRKNMSEVHQEVYNAFPMDDVVGFYDFIFPRLLIRNPKLVENIMKNDFSHFMDRSPPLKHVKDPLSMNLFSMCGNQWRLVRQKLSPAFTTGKLKYMFDPLSECGKNMLSLLESNVGKEVDLKEVTELFSMDVIGSCVFGIDPQVTKNPNSSFRTMGKQIFEFSAFQQFRFAVLSLLPNLAAKLKFSFFKSSVVKYYCDIILNTLDFREKHEIERNDFIQMMLQLRSKGKIELLSIDPADDYLKTDNSIETEGFELSDELLVGTAFGFLSAGFHTTSATITYALYELSRNPEILEKTKREIKEQAAIHGGVNYDSLKCMIYLEKVLKETLRIHPSAPSIFRVCTKKY…
Pl_CYP6LV17	Pl_c8360_g1	CYP3	CYP6L	5prime_partial	Pl_CYP6LV17	TTCAGTTATTGTTGCCCACATCTTGAGAGGAGTATCAACTCTTGGTTCCCTAATATGCTGCCAATAATAATAGCATTTGTAGTTGTAACAATAATCCTCTTCTACAAGTATTGGATTTCCATTTACGAGAAATGGGAAAAGAGAGGAATACCATCCATCCCTGGCAAATTCCCATACGGGAGTTCCAACGAGATGAGCAAGAGGTTTCCGGGACAAGTGATACAAGACATGTACCATGAGATGTCAGATGTTCCATACTTTGGCATTTACATAGTGAGAGTACCTTGGTTGGTAGTCAGGGACCCAGATATCATACGCCTCGTCATGACAAAGGAGTTCAACCACTTCAGGGACCGCAATATCCACAAGCTGTCTGAAGAGGACAAGGTGAACCAACAC…	FSYCCPHLERSINSWFPNMLPIIIAFVVVTIILFYKYWISIYEKWEKRGIPSIPGKFPYGSSNEMSKRFPGQVIQDMYHEMSDVPYFGIYIVRVPWLVVRDPDIIRLVMTKEFNHFRDRNIHKLSEEDKVNQHLFNLQGERWRALRVKLTPTFTSGKLKGMFPLFLTCAESLKNALKSKVDSEVDMKEYTTGYTTDTISSCAFGLEPNASENPDHDIRNLGKLFSKQKLHNKLLSKASEAFPALSSYGRRIPVEIENFLLKLVGDTIEYRVKNNIKRNDFLDLLIQLKNKGSIGDGPNEEITEPFEMNLDVFAAQTFVFLFAGMETSSSVQNWCLYELALQQDLQQRLREEIDRVLEKHGEVTYQAIQEMAYLHMVISETIRKYPTIPSLIRVCTSPFT…
Pl_CYP6LV13	Pl_c7651_g1	CYP3	CYP6L	5prime_partial	Pl_CYP6LV13	AGATCAGTAAGAGAATTCCTTGTGCGCATAGCTGAGTTACATACCGTCATATTGCCATTGCTATCGTCGTGTTATAAATCAGCATTGGTTACTGACAATAGGACTGCAATTATATCAGGCATGCTAACCCTAGTCATCGGATTGTTGATACCCCTGTGGCTCTTTTACAAATACTATGTGTCCATTTACAACCACTGGGAATCACGAGGAATCGTCACTGAGCCCGGTAGATTTCCTTTTGGCAATGACATTAATTTTGTAACGCTGAAAGAATCACAGGCAGTCCTCATAGATAAGATGTGCGAAAAACACCGATCGGAACCATATTTTGGATTTTATATCTTGAGAATTCCAATGCTTGTTGTGAAAAGCCCCGAAATGATCAAGCTTATTTTAGCT…	RSVREFLVRIAELHTVILPLLSSCYKSALVTDNRTAIISGMLTLVIGLLIPLWLFYKYYVSIYNHWESRGIVTEPGRFPFGNDINFVTLKESQAVLIDKMCEKHRSEPYFGFYILRIPMLVVKSPEMIKLILAKDFSYFRDRFPSKVFTSKEDKLQHHLFNLGGEKWKALRAKMTPTFTSGKLKGMFPHFVACAEDLSNMLLSQSDKSVNVKDITACYTTDTVCSCVFGWENNSINEKENEMRKFGQNMMNLFKNKPLKRLFRDIFPSVASFLKMRVIDGNIQDKLIKIVGDTIAYREANGIKRNDFLDLMIELKNKESVENDTKKNDTDVEPIEMDLGMITAQCFVFFIAGFETSSSVQSYCLYELALNPDIQRKLREEINTCIRKHGGITYQAIQEM…
Pl_CYP6LU1	Pl_c7187_g1	CYP3	CYP6L	5prime_partial	Pl_CYP6LU1	AGTATTCGAGATGGAGCTCTCGTTCGAGTCTCTGTCCGCATACATCCTCCTCGTCGTTATCATGATCCTCTTTTTCTTGTACAAGTTCTCCATCGCCACATATGACCACTGGGCAGAACGTGGAGTCCCCTTCGTTCCTCCCGTACCATTATTCGGGAACTCCCTCACCACGGCTCTCGGTATCCACCCGCTCATCGTGAAGCAGAAGCAGAACTACGACTTCTTCGGCGACAACAGGTACGGAGGTACTTACGCCTTCCGTAGGCCGACTTTATTCATCAAAGATCCCGAACTTGTTGAACAGGTTTTGATAAAAGATTTTACAACCTTCTACAATCGAGGGTTCAAAGTTGACACCAAGTTGGATCCTCTATCGAACCACCTCATCAACCTGGAAGA…	VFEMELSFESLSAYILLVVIMILFFLYKFSIATYDHWAERGVPFVPPVPLFGNSLTTALGIHPLIVKQKQNYDFFGDNRYGGTYAFRRPTLFIKDPELVEQVLIKDFTTFYNRGFKVDTKLDPLSNHLINLEDSKWKNLRNKLTPAFSSNKMKIIHEQLLECSDKLVECLSIYEETGEPFDTKAIMSKFTVLVIGSIAFGLSLNTLTDPDCEFSKIGDKLFKLTLMRRLRFAFRSLIPGLMRFLNWRGLPKEIEEFFFKLVKNTVDYREQNNIQRNDFLQILMELRKQDQQNNGEDDMKFDEELMTANAFVFFVAGYDTAAIAISFLLFELAQNSDIQDQVYNEIQEKINKYNGVPTYEAVKEMTYLDKVLSETLRMYPPSSGILREARLPYNVPDSSV…
Pl_CYP3225A3	Pl_c4334_g1	CYP3	CYP3225	5prime_partial	Pl_CYP3225A3	TCAGTCTTCTCTGCGGTGTCCTCAGAACAACCAGATCTACCAGCAATATTATATTAAGATTTGGAGCAGTATGTTGGTAGAGGGTAGTATAGCCCTCGTGGTTGTCATTTGGCTGTGCTACAAATGGATCTTTGGCTTTTGGGACAGGAGGAATGTCTTCAATGTCAAATTCGAGTTTAATCTCAAAACGCTGCATAAAGTGTTCCTGAAAAACGAACACTCGCAGGACCTCTTTGACGATATTTACAGGAAGTACAAAAGCCATGGGATTGTTGGAATTTACGCGCTGTACAACCCAGTGCTTGTAGTCACCGATCCAGAATTAGCGAAAACTGTGATGGTAAAAGACTTCAATAAATTCACCGACACGGCGGTTGAATCCAATAAGAAAAATGATCC…	QSSLRCPQNNQIYQQYYIKIWSSMLVEGSIALVVVIWLCYKWIFGFWDRRNVFNVKFEFNLKTLHKVFLKNEHSQDLFDDIYRKYKSHGIVGIYALYNPVLVVTDPELAKTVMVKDFNKFTDTAVESNKKNDPLFGLNPFVAKGMEKWKELRSIQATNMTAVRLKEITPIIHGVAENMVNFLTEKKMEPIAAKQLSFLYTVDNSCACGFGIEPSAFSDPENNFVKYANSEKIFKPSPWTMFFLFFLPNVANIFGLRILKEEAEDFFISFVKKMIDYRTTSNVTKNDFINYIMKLNQKLKAENKPMYSNIELAAHCLTFYADSTETSSNQLAFFLLDLANHQDVQDKLRKEISSISKNPTDFDYEKASSIDYLNMAINESLRIHSQASWLSRTCTQDTTL…
Pl_CYP6LV10	Pl_c7468_g1	CYP3	CYP6L	Complete ORF	Pl_CYP6LV10	AGAGTCCTTGAGCTCAGGGCCAGGGAGTAGTGGCTCTTGGTGTGCGCTAGTTAACTTTGGGGTCCGCACCAGCCATGTATACCACAGCCTTTTTAATAATTACAATATTATGGCTGCTATACAAATTCTGGGTATCCAATTACAAATATTGGGAAGAAAAAGGAATACCATCGATACCTGGAAGATTTCCATTTGGCAGTGATTATAACCTGACGTTAATGAAAAAGTTCCAGGGAGATATGTTTTTAGAGATGTTCCGAAAATTTTCCTCATCTCCTTACTTCGGTGTGTACTTAATGAGAAAGCCAACTCTCATAATTAAAGATCCTGAATACATCCAGGTGGTATTAGTGAAAGAGTTTTCTTCCTTCAAGGACAGGCTTTTGGTTAAAATACCAG…	MYTTAFLIITILWLLYKFWVSNYKYWEEKGIPSIPGRFPFGSDYNLTLMKKFQGDMFLEMFRKFSSSPYFGVYLMRKPTLIIKDPEYIQVVLVKEFSSFKDRLLVKIPESDMLSQHLINVEGEKWKALRSKLSPTFTSGRMKSMFPLFLKSSEAFEALLEKHVDTNVDIKDLASRYTTDILCSCAFGLDTNAMEQKDSELIELGRSIFTVTFRLMIAFVIATTFPKLADILQIRCTPEKKESQLFVYNLVKETVKQREEKNIKRKDFLDLLIQLKNKGSLEDEQEEVTEENIPPFTMNMERLAAQCFVFFVAGYETASSVQTFCLYELALHPPLQERVQSEIDRMIQLHAGVTYDSVKEMTYLDMVISETLRKYPTIVSMSRMCTKTVTMPNGDIIEKG…
Pl_CYP6LV1	Pl_c7491_g1	CYP3	CYP6L	Complete ORF	Pl_CYP6LV1	AGTCATTGTGCCACTGTTGCTAATGGATAACACACTGAAGTTTACTTCTTCAACTAAAGAATTTTATGAATTTTGAACTACATTATATTTAGGAATGCTGACAATAATAATCTCTTTGGTGGCCATTGCCGCCATAGTGTACTATAGGCGCATGCGCAACACCTATAGTTTCTGGGAGAGGAGAGGAATCCCTTCTTTACCCGGATATTTCCCTTTCGGTAGCTATAAAAGTCGTTCCAATACGAAGAAGTTTCAAGGCTACACAATGGACATGTTTTACTCTAAGATGGCCAAATACAAATATTTCGGGTACTATGAACACACTAGGCCTGTATTTGTCGCAAGGGATCCTGAAGTGTTAAAGCTGGTCTTAACAAAAGAGTTCTCTCACTTCAGAGA…	MLTIIISLVAIAAIVYYRRMRNTYSFWERRGIPSLPGYFPFGSYKSRSNTKKFQGYTMDMFYSKMAKYKYFGYYEHTRPVFVARDPEVLKLVLTKEFSHFRDRLPLDMPKHDPIIHYQLFTLRGDKWRALRAKLTPIFTSGKMKAMFPLFVDCAQALNTLLWSKDGSDIDVKDVIPRFTTDVICSCAFGLQTNTIAEPDHPLRKAAADFIDAGNSIIFRLKFIVGMLLPNILPLRRIRFTPKKVEDYLMKLISDTVEYREKNGVTRNDFLDLLVQLKNKGSLREEEDNDADDHFEMNLEVMAAQCFLFFLAGFETSSSVQTYCLYELALHQDIQQKLREEIQEKIEIHGGVTYQAVNEMKYLHMVVSESMRKYPTLTVLMRSCVEAIEMPDGGRLEKGD…
Pl_CYP6LV6	Pl_c6922_g1	CYP3	CYP6L	Complete ORF	Pl_CYP6LV6	GCCCATATATATACTACCGAATCCCCGGGCAGTTTGTTTCTTTGTTACGCGGTAGCGACCGAATGTGTTGTTCGTTTTTCTTCTAATTTGACACTAATCTTATTTCCAGTCAGGAAACAGAACGATTACTATAAAAAATGTGGGTGGCAATTGGATTGTCACTTTTAGTGGGGTGGCTTTTTTATAAATACTACACTTCGGTTTATGATCTTTGGAAGAAGAGGGGCATTCCTTACTATCCCTCTTCATTCCCATTTGGCTGCTCTGTTGATATCTTGACACACAGGAGATTTGTAGGCTATGTTCATGATGAGATGTATAAAAAGTTAGCACCTAATCCAATGTTTGGATTATTTGTGATGAGAATACCGATGTTGGAAGTTAGAGATCCGGAGCTTA…	MWVAIGLSLLVGWLFYKYYTSVYDLWKKRGIPYYPSSFPFGCSVDILTHRRFVGYVHDEMYKKLAPNPMFGLFVMRIPMLEVRDPELIRLILTKEFSHFRDRFFLKLSEKDLLSQHLFNLDGERWRTLRVKLTPTFTSGRMKAMFPLFINCAEAFDSLIMSKVGGDVEIKDLVGRLTTDIICSCAFGLDSNTIKEPDHKLRKIGTGAFKMKFIDKVKIAILQAMPKLANKFEARFTPKETEDYIVELVENTIDYREKNNIKRNDFLDLLIQLKNKGTIGDDIKDESEEHECQPFEFTIGLMAAQSFVFFLAGFETSSSVQSFCLYELAVNQDIQERVKKEIDDKIEKHGGLTYQAVHEMEYLHMVISETMRKYPTLPLLMRYCSKPTTTPHGYKIEVGD…
Pl_CYP3227B5	Pl_c6612_g1	CYP3	CYP3227	Complete ORF	Pl_CYP3227B5	GAGAGTTGAACTGAAGACAAGTGAGAAGGCAGGATGGCGACAGATAAAGAATTTTGAAACAACAAAGTAATCTTCTTTTCTGTGGCTGACTTACATATGTCGACGCTTTTACTTCTAGCAGCAACGGCTATATGCTCGTTATTCTACTTCGGGCTAACCCTTTGGAAAGCGAACAATTACTGGAAAGTCAGGGGAGTGAAGCACTTTAAACCATGGCCTTTGATTGGGAACCTGGCAAGGGCATTGACATTTCAATACCACATATCTTTCTTTTATGACGAGTTGTACAAGGCATTTCCAAAAGAAAGGATGGTCGGCATCCACGAATTCCTCACACCAACTTTAGTTCTGCGGGATCCTCAGTTGGTGGAAAATGTCTTGGTGAAGGAGTTTTCCACT…	MSTLLLLAATAICSLFYFGLTLWKANNYWKVRGVKHFKPWPLIGNLARALTFQYHISFFYDELYKAFPKERMVGIHEFLTPTLVLRDPQLVENVLVKEFSTYPDHGHLFFEPSSISYQSVFSITGIRWRALRNKLVTTFSSGKMKVIFPKIVQSCQGLIDGHPERLDRDIIHAFAVKTFMNSMFGTEILPAGKEELLANTKAVFQGKPQRTIQQILLIFFPKLADFINLKFMPKSLDIYFRELLSTVIEQRETMNGLRDDYAQVLCEMKRLGKMNIYNRENNRLDETFDVTNEMVLAQAFMFFLAGMDTTSLLMLYTAFELSLAKDCQEKARQEVRRVLKKHGGYSWEAVKDMKYLDQCIQETLRMHPSFQFIVRMSNRDTEIGGVKIKKDTRIIIPSH…
Pl_CYP395Q2	Pl_c9278_g1	CYP3	CYP395	Complete ORF	Pl_CYP395Q2	AATGAAAGTTGTGAGTTCAACAGACATCAGCAGAGCATTGAGCAATCAAGTGTATCATAAGAAAAATGTTTACTCTCATCCTTTTATCATTAACATTATTGATTTCTTCACTTATTTTAATTTTAATAAAATGGGCTGAGGAACGAAACAAGTACTGGTCCAAACAAAATATTAGTTTTTTAAAACCTAAATTGTTCATTGGAAATCTATATGAAGTGCTGTGGGGCCGAAAAAATATGTCAGAAGTTCATCAAGAAGTATACAATGCCTTTCCAATGGACGATGTAGTAGGCTTCTATGACTTTATATTCCCACGTTTATTAATTCGCAATCCAAAACTTGTAGAAAATATTATGAAAAATGATTTTTCTCATTTTATGGATAGATCACCACCTTTAA…	MFTLILLSLTLLISSLILILIKWAEERNKYWSKQNISFLKPKLFIGNLYEVLWGRKNMSEVHQEVYNAFPMDDVVGFYDFIFPRLLIRNPKLVENIMKNDFSHFMDRSPPLKHVKDPLSMNLFSMCGNQWRLVRQKLSPAFTTGKLKYMFDPLSECGKNMLSLLESNVGKEVDLKEVTELFSMDVIGSCVFGIDPQVTKNPNSSFRTMGKQIFEFSAFQQFRFAVLSLLPNLAAKLKFSFFKSSVVKYYCDIILNTLDFREKHEIERNDFIQMMLQLRSKGKIELLSIDPADDYLKTDNSIETEGFELSDELLVGTAFGFLSAGFHTTSATITYALYELSRNPEILEKTKREIKEQAAIHGGVNYDSLKCMIYLEKVLKGMRFAMIEMKFALSKLLLNY…
Pl_CYP3092D1	Pl_c7180_g1	CYP3	CYP3092	Complete ORF	Pl_CYP3092D1	AGTCAAACAACAGATACTCAGTTGGTAGGAGCATTTCTTGCTGTTTCAGAGATCTTGTGAAGAAAAAAATGGATTGGTTAATATATTTCACTATGGCCATATTTTCTTTGATGGCATTGGCGTATTACAAAATAAAGAAGACGTATAGACGCTTCGAAGATAGGAAAATCCCATACGTCAAACCAACGTTTCTTTTGGGAAGTGATCCTGACGGTGTGCTCTTTAGGAAACATATAGGAGATAGTTGGGATAAAATATACAAGCAGTTGGAAGGAAAACCATTTGGAGGATTGTTTCAGACAGTTCTTCCGTTCCTTATGATCCGGGATCCGGAGTATGTTAACCAAGTACTCATATCCTCTTTCGACCACTTCTTTGACAGGAACTTCCTCGTGGATG…	MAIFSLMALAYYKIKKTYRRFEDRKIPYVKPTFLLGSDPDGVLFRKHIGDSWDKIYKQLEGKPFGGLFQTVLPFLMIRDPEYVNQVLISSFDHFFDRNFLVDEETNPLDAHLFLLRGNRWRFLRNKLSPIFSSGKLRWMFDEMDKCGDEFLELMEKLADGKDRDILDELARYSTDVIESCVFGLEGDSIKNPDSKMRQLGRELFDSTKLSLTQISFVLRFSVPRLLIWLKVPSLPFHARNYFCSTMRNVMEHRRKTGFQRKDFVQLLLQLENKDVVEINTNEASNDNENGEDNVSEKIEITDRLLMAQTFVFFVAGFETTSRTLHFLIYQLSENPEIQDRARQEVLNVKAKHGSYSYDALKEMKFLGKCISETLRMYPPVPMLNRECTKDFTFPDGTVI…
Pl_CYP6LV14	Pl_c7806_g1	CYP3	CYP6L	Complete ORF	Pl_CYP6LV14	GATTTTAGTTTTGCTTGAAACTTCAATCAACTGCGTTTCACAAGTTCGATCCAAAAGGCATGTTAATCATAGTCATCGGATTGTTGATACCTCTGTGGCTCTTCTACAAATACTATGTGTCCATTTACAACTACTGGGAATCACGAGGAATCGTCTCCGAGCCCGGCAGATTTCCTTTTGGCAATGATATCAATTTTGTAACAATGAGAGATTCTCAAGCAATCATCATGCATAAGATGTATAAAAAACACCATTCGCAGCCATATTTCGGATTTTATAAATTGAGATTGCCATGCCTTGTTATCAGAAGCCCCGAAATGATCAAGCTTGTCTTAGTTAAGGACTTTTCCCATTTCCGCGATCGATTTGCATCCAGAGGGTTTGACTCGAAAGAAGATA…	MLIIVIGLLIPLWLFYKYYVSIYNYWESRGIVSEPGRFPFGNDINFVTMRDSQAIIMHKMYKKHHSQPYFGFYKLRLPCLVIRSPEMIKLVLVKDFSHFRDRFASRGFDSKEDKIQQHLVNLGGDRWKALRTKMTTTFSSGKLKWMFQHFLDCAEDLSNTLRSQSDKSVDVKEINTRYTTNSVCCCLFGWDNKNGTNEKDNEVRIVLQYILNFLKNTGFSRQLRNIFPGLASVLKLRITDINIQDKLIKMVGNTIAYREANGVKRNDFLDLMIELRNKESVENDAKKNDTDVEPIEMDIGMIAAQCYVFFGAGIETSSSVLSFCLYELALNPEVQKKLREEINTCIRKHGGITYQAIQDMEYLDMVISETMRMYPTVTDLIRTCTKDYTTPHGHKIMKD…
Pl_CYP3225A4	Pl_c5150_g1	CYP3	CYP3225	5prime_partial	Pl_CYP3225A4	ACGACCATTCGCCCGAGTTCAAGGCCGTAGTTTTGATAGCCAATTTCCCCTCAGTCTTCTCTGCAGTGTCCTCAGAACAACCAGATCTACCAGCAATATTATATTAAGATTTGGTTGCAGTATGCTGGTAGAGGGTAGTATAGCCCTCGTGATTGTCATTTGGCTGTGCTACAAATGGATCTTTGGCTTTTGGGACAGGAGGAATGTCTTCAATGTCAAATTCGAGTTTAATCTCAAAACGCTGCATAAAGTGTTCCTGAAAAACGAACACTCGCAGGACCTCTTTGACGATATTTACAGGAAGTACAAAAACCATGGGATTGTTGGAATTTACGCGCTGTACAACCCAGTGCTTGTAGTCACCGATCCAGAATTAGCGAAAATTGTGATGGTAAAAGA…	RPFARVQGRSFDSQFPLSLLCSVLRTTRSTSNIILRFGCSMLVEGSIALVIVIWLCYKWIFGFWDRRNVFNVKFEFNLKTLHKVFLKNEHSQDLFDDIYRKYKNHGIVGIYALYNPVLVVTDPELAKIVMVKDFNKFTDTAVVSNKKNDPLFGLNPFVAKGMEKWKELRSIQASNMTAVRLKEITPIIHGVAENMVNFLTEKKMEPIAAKQLSFLYTVDNSCACGFGIEPSAFSDPENNFVKYANSEKIFKPSPWTMFFLFFLPNIASIFGLRILKEEAEDFFISFVKKMIDYRTTSNVTKNDFINYIMKLNQKLKAENKPMYSNIELAAHCLTFYADSTETSSNQLAFFLLDLANHQDVQDKLRKEISSISKNPTYFDYEKASSIDYLNMAINESLRI…
Pl_CYP3092D2	Pl_c6043_g1	CYP3	CYP3092	Complete ORF	Pl_CYP3092D2	ACCATTTATTGGGCAGGGCCCAGTCAATTTGCTAACAACTACTGAGAAACAGTTCATATCTAGCAGCGGCTGTGAATGCATGAGAATAAACATGTCTTGGCTAATGTATATCGCTATAGCAGCCTTTTCTTTGTTGGCTCTGTGTTACTATAAGATTAAAAAGATGTTCAGGTATTTCAAAGACAGGAACATTCCATACGTCGAACCAAAGTTCCCGCTGGGAAGTGATCCAGATGGCGTTTTGTTTAGAACATATATTGGTGATAGTTGGGATAAAATATACAAAAAATTGGAAGGCAAACCCTTGGGAGGTTTCTTTCAGACCGTTCTCCCCTTCATCATGATACGTGATCCCGAGTATGTAAATCAAGTACTCATATCCTCATTCGACCACTTCTT…	MSWLMYIAIAAFSLLALCYYKIKKMFRYFKDRNIPYVEPKFPLGSDPDGVLFRTYIGDSWDKIYKKLEGKPLGGFFQTVLPFIMIRDPEYVNQVLISSFDHFFDRNFLIDEETNPLEAHLFLLRGNRWRFVRNKLSPIFSAGKLRWMFEEMEKCGDVFLECIDKLADGKDRDVLEELARYTTDVIGSCAFGMECDTLKNPDSKLRKMGKELFDVSKFNWTQIAFLLKLSVPRLLLWLKVRSLPIEVENFFCSTIGNVLEYRRKTGIKRRDFVQLLLQLKEKEVVEIDINDGDTDKQGDSQNNETEKIEITDRLLMAQSFVFFVAGFETTSKTLHYLIYQLAQHPEIQERARKEVLRTKEKHTQFSYDALKDMKFLDNCISETLRMYPPVVMLNRECTKD…
Pl_CYP3226B1	Pl_c7270_g1	CYP3	CYP3226	Complete ORF	Pl_CYP3226B1	GCAGTGAGTTGTCCTCACATTGCGCCACATGAATTGGCAGTAGCTTGACCAACAGGTTCTTCAATTACTTTGGTGAGATGCTCTGTCTGTCAACAACAAATTACTTTTTAATCACAGCTATTTTTTGCTTGATTCTCGGCGTGATATATGAATTTTTAAAAAGACGATATGGATATTGGAATAACATTGGAATACCAGGACCAAAACCCATCTTTATTTTGGGTAACATGAAGGATGCTTTACTTCGGAAATGCACTGAACCAGAAATGACGCTCAGTTGGTACAAAGACTACCGAGACAAACCTTACATAGGGTTCTACAATCTTCTGAAACCTTCTCTCTTCATCATCGACCAAGAACTGATCAAGAGGGTGATGGAAGTGGATTCCCAGCACTTCA…	MLCLSTTNYFLITAIFCLILGVIYEFLKRRYGYWNNIGIPGPKPIFILGNMKDALLRKCTEPEMTLSWYKDYRDKPYIGFYNLLKPSLFIIDQELIKRVMEVDSQHFTDHPTLSGHSDNDAILNSLFTMTGEHWKRERSILSKVFTPKKLREHLETFNLLYYLLKEEIEKQVESSKDVELDQMVNKYLLTGVARILYAVDLSKDQNLYQNLKNYSDMFLQPDFSTVVMFLVYSSSPRLFNFLRLKTFPKCFWNFFSPFTKELLEQNKRLEVSKRCEFLSIINQIRDSVTSSAIDHREATGHVFSFLTASSHTTTTVASYALFWLSQHPEVQDKLREEVDRVLKGNENVTTENINDMVYLDAVLNETMRLHPLLGLIKRVCTKEYIVDENLIIPKDMEVF…
Pl_CYP3231A1	Pl_c5060_g1	CYP3	CYP3231	5prime_partial	Pl_CYP3231A1	GTAGTTGCTAACAGTTGATAAGAGAAGTTGCATGCGTTGAGGATAATATGATCACCATCTTTTTACTGTTAACTTTGATCATTTTGCTGTATTTCCAATTGACTAAAAAAAGTTTATGGAGTCAACTTGGCATTCCTGAAGTACATGGATTACCAATAGTGGGTAATCTTCTCCCTGTTATACTTAAAAAGACTAGTTACACTGAAGCAATTTCAAACTTTTATAAACTTGGTGAGGGAAAGGACTACATTGGAATCTATAATGGCACGCAACCTACATTACTCATCCGCAATCCAGAACTAATAGAAATCATGTTAAAAGAAAACGCCAAAAACTTTGAAGACCGAGGATTGTGCTCTGATTTGTCTGATCCACTATCTTTGAACTTGTTTTACCTCA…	MITIFLLLTLIILLYFQLTKKSLWSQLGIPEVHGLPIVGNLLPVILKKTSYTEAISNFYKLGEGKDYIGIYNGTQPTLLIRNPELIEIMLKENAKNFEDRGLCSDLSDPLSLNLFYLKGKLWKWTRSKLRPAFSNIRLKSAFDGIESCTFECLNSLGSSVDIREAMDQYTCNVIGKTVFCIQDNTGFIENSKKVFSLSGLSGIFVLLRLFIPKFALSIGIKTVPQEIEVFYRNVIARSTRIPGSFLDLMLHLKETEPDFSDDLMASQFFIFILAGFETTSASLAYALYLLSKNPQIQNKIRLEAQNVFKEHGRSIDSLKKLTYLEFVINETLRLYPPVTGMFRIAEKPFKLPCGAVLPAGCAISLSMYCLHRDPRFYKDPLKFIPERWEKPQQVFYPFG…
Pl_CYP3225A2	Pl_c5170_g1	CYP3	CYP3225	Complete ORF	Pl_CYP3225A2	GGACGACCTATTCGCCCGAGTTCAAGGCCGTAGTTTTGATAGCCAATTTCCCCTCAGTCTTCTCTGCGGTGTCCTCAGAACAACCAGATCTACCAGCAATATTATATTAAGATTTGGAGCAGTATGTTGGTAGAGGGTAGTATAGCCCTCGTGATTGTCATTTGGCTGTGCTACAAATGGATCTTTGGCTTTTGGGACAGGAGGAATGTCTTCAATGTCAAATTCGAGTTTAATCTCAAAACGCTGCATAAAGTGTTCCTGAAAAACGAACACTCGCAGGACCTCTTTGACGATATTTACAGGAAGTACAAAAGCCATGGGATTGTTGGAATTTACGCGCTGTACAACCCAGTGCTTGTAGTCACCGATCCAGAATTAGCGAAAACTGTGATGGTAAAA…	MLVEGSIALVIVIWLCYKWIFGFWDRRNVFNVKFEFNLKTLHKVFLKNEHSQDLFDDIYRKYKSHGIVGIYALYNPVLVVTDPELAKTVMVKDFNKFTDTAVDANKKNDPLFGLNPFVAKGMEKWKELRSIQASNMTAVRFKEITPIIHGVAENMVNFLTEKKMEPIAAKQLSFLYTVDNSCACGFGIEPSAFSDPENNFVKYANSEKIFKPSPWAMFFLLFLPNAANIFGLRILKEEAEDFFISFVKKMIDYRTTSNVTKNDFINYIMKLNQKLKAENKPMYSNIELAAHCLTFYADSTETSSNQLAFFLLDLANHQDVQDKLRKEISSISKNPTDFDYEKASSIDYLNMAINESLRIHSQASWLSRTCTQDTTLRNAPVPKGTKVFIPIGTIHHDPE…
Pl_CYP6LV5	Pl_c8156_g1	CYP3	CYP6L	Complete ORF	Pl_CYP6LV5	AGAGTGGAGGGGAAACAAACGAGATGTGTACAGGGTCAGTGCTGTTCAGAGTAAGCTCTGGAGTAGCTTCTGTCATTGACGTCACTATCGTGATTATTATAAATAATGTGGGTGGCAATTGGATTGTCACTTCTAGCAGGGTGGCTTTTTTATAAATACTACACTTCGGTTTATGATCTTTGGAAGAAGAGGGGCATTCCTTACTATCCCTCTTCATTCCCATTTGGTTCCTCAGTTGAACTCTTGACACACAGAAGATTTGTAGGCTATATTCATAATGAGATGTATAAAATGTTAGCACCTTATCCAATGTTTGGATTATTTTTGATGAGAATGCCAATGTTGGAAGTTAGAGATCCAGAGCTTATTCGGCTAATACTTACTAAGGAATTTTCACAT…	MWVAIGLSLLAGWLFYKYYTSVYDLWKKRGIPYYPSSFPFGSSVELLTHRRFVGYIHNEMYKMLAPYPMFGLFLMRMPMLEVRDPELIRLILTKEFSHFRDRFFLKLSDKDLLSQNLFNLDGERWRALRVKLTPTFTSGRMKAMFPLFINCAEAFDSLIMSKVGGDVEIKDLVGRLTTDIICSCAFGLDSNTIKEPDHKLRKIGANAFKMKFIDKVKIAILQAMPKLANKFEARFTPKETEDYIVELVENTIDYREKNNIKRNDFLDLLIQLKNKGTIGDDIKDESEEHKCQPFEFTFGLMAAQSFVFFIAGFETSSSVQSFCLYELAVNQDIQERVKKEIDEKIEKHGGLTYQAVHEMEYLDMVISETMRKYPTLSLLMRYCSKPITTPYGYRIEIGD…
Pl_CYP3227B2	Pl_c4247_g1	CYP3	CYP3227	5prime_partial	Pl_CYP3227B2	CACTCTGCTTCTCTAATCATTAGTGAGCCTACAACGTTTGTCGAGGAAAAGTCACCGATATTCCAAAAAATGTTGAGTTTCGAACTTTTGATCCTGGCTGTTGCAGTTGGGCTTATTCACTTTGCAATAATCGTCTGGAAGTCGATGACGTACTGGAAAGAAAGAGGAGTTAAGCACCATGCTCCAGTACCAATATTCGGAAATTTTCTATCTGTGATCAGTTTTAGAAAACATTTTTTCCATTACTATGACAAAGTTTATAAAGCATTCCCGAATGAAAGAATGGTTGGTCTTTATGAGTTTATGACGCCAACGCTGGTGCTTCGAGACACTAAGCTCATCGAGCAAGTCCTCATACGTGAGTTCTCTACATTCCCAGACCATGGTCCTTTTCTGTTC…	HSASLIISEPTTFVEEKSPIFQKMLSFELLILAVAVGLIHFAIIVWKSMTYWKERGVKHHAPVPIFGNFLSVISFRKHFFHYYDKVYKAFPNERMVGLYEFMTPTLVLRDTKLIEQVLIREFSTFPDHGPFLFEPSSVLYESIFNMSGIRWRALRNKLLITFTTGKMRSVFPSLSESCLELLNSNPKTLDREMLSDLAIRTFMESMFGTKILKSAEAEIYTKARKIFEPTWWRYTQQTLLTYFPKLADFLHLTFMPKHLDNYFRSIMDTILNQRVESMNDRNDYAQVLVQMREQKKLNIYNRENKKVDDTFDVTNELAIAQAFMFFFAGMDATSLLMLYTASNLAQSKDCQAKAREEIKTVLEKYGGYSWEAVRDMKYLDSCVQETLRMQPSLQFLNRV…
Pl_CYP6LV9	Pl_c3938_g1	CYP3	CYP6L	Complete ORF	Pl_CYP6LV9	GGTGCCGTGTGTTTCCAGTAGGTGGAGTTAAATTCGTCCCGATCTAAACAGGAGAGTCCTTGAGCTCAGGGCCAGGGAGTAGTGGCTCTTGGTGTGCGCTAGTTAACTTCGGGGTCCGCACCAGCCATGTATACCACAGCCTTTTTAATAATTACAATATTATGGCTGCTATACAAATTCTGGGTATCCAATTACAAATATTGGGAAGAAAAAGGAATACCATCGATACCTGGAAGATTTCCATTTGGCAGTGATTATAACCTGACGTTAATGAAAAAGTTCCAGGGAGATATGTTTTTAGAGATGTTCCGAAAATTTTCCTCATCTCCTTACTTCGGTGTGTACTTAATGAGAAAGCCAACTCTCATAATTAAAGATCCTGAATACATCCAGGTGGTA…	MYTTAFLIITILWLLYKFWVSNYKYWEEKGIPSIPGRFPFGSDYNLTLMKKFQGDMFLEMFRKFSSSPYFGVYLMRKPTLIIKDPEYIQVVLVKEFSSFKDRLLVKIPESDMLSQHLINVEGEKWKALRSKLSPTFTSGRMKSMFPLFLKSSEAFEALLEKHVDTNVDIKDLASRYTTDILCSCAFGLDTNAMEQKDSELIELGRSIFTVTFRLMIAFVIATTFPKLADILQIRCTPEKKESQLFVYNLVKETVKQREEKNIKRKDFLDLLIQLKNKGSLEDEQEEVTEENIPPFSKLFEKLMFYNL*
Pl_CYP3225A1	Pl_c6094_g1	CYP3	CYP3225	Complete ORF	Pl_CYP3225A1	CAAAGGAATGGAAAAATGGAAGGAGCTGAGAAGCATTCAAGCTACGAACATGACGGCGGTAAGGCTCAAAGAAATCACACCCATCATTCACGGGGTAGCTGAGAATATGGTCAATTTCTTGACAGAAAAGAAAATGGAACCAATAGCGGCAAAGCAGCTCTCGTTCCTGTATACAGTGGACAATTCCTGCGCATGCGGGTTCGGGATAGAACCCAGCGCTTTTTCCGACCCAGAAAACAATTTTGTGAAATACGCCAATTCGGAAAAAATATTCAAACCTTCCCCCTGGACGATGTTCTTCCTATTTTTTCTTCCCAATGTTGCCAACATTTTCGGATTAAGAATTTTGAAGGAAGAAGCTGAAGATTTCTTTATATCATTCGTCAAAAAAATGATCGA…	MEPIAAKQLSFLYTVDNSCACGFGIEPSAFSDPENNFVKYANSEKIFKPSPWTMFFLFFLPNVANIFGLRILKEEAEDFFISFVKKMIDYRTTSNVTKNDFINYIMKLNQKLKAENKPMYSNIELAAHCLTFYADSTETSSNQLAFFLLDLANHQEVQDKLRKEISSISKNPTDFDYEKASSIDYLNMAINESLRIHSQASWLSRTCTQDTTLRNAPVPKGTKVFIPIGTIHHDPEYFPNPEKYDPERFSTENKDSIPKFTFLPFGEGPRICVGFKLALLQIRMAVIFLILNFTILPSNEDGKEEIVLENAPLPTPGPDAKLKFKPLNV*
Pl_CYP6LV8	Pl_c7194_g1	CYP3	CYP6L	5prime_partial	Pl_CYP6LV8	AGTAGTTGAGTCCTTGAGCAGTCCAGAGGCAGTGGGGGGCCATTCTGTAACTGGGGTATTTATTGGTGGGCAATCATCTGCTTTCGTTTTCAGAGCCATGATAACTACAGCCATATTAGTCGTCACAATACTATGTCTGCTCTACAAGTATTGGGTCTCCAGTTACAAATACTGGAATGATAAAGGAATTCCATCGATACCGGGAAGATTTCCTTACGGCAGTAATATCAACCTCACATTGTTTAACAAGTATTTAGGATACACTTTCCAAGAGATGTGTGAAAAATTCCCATCTTCACCTTACTTCGGCGTCTACCTTATGAGGAAACCAGTTCTTATCATTAAAGATCCAGAATATGTTCAACTGGTATTAGTAAAAGAGTTTTCGTCCTTTAAAGA…	VVESLSSPEAVGGHSVTGVFIGGQSSAFVFRAMITTAILVVTILCLLYKYWVSSYKYWNDKGIPSIPGRFPYGSNINLTLFNKYLGYTFQEMCEKFPSSPYFGVYLMRKPVLIIKDPEYVQLVLVKEFSSFKDRLFVKLPESEMLSQHLINLEGDRWKALRNKLSPTFTSGKLKSMFPLFLKSSEAFESLLQSHADSIIDMKDLASRYTTDVICNCAFGLDTNVMKDENSDLIKLGKNIMTINFKLLFSFLMTTTFPKFSEYYQFRCTPERKESQLFVYNLVKEIVKQREEKNIKRKDFLDLLIQLKNKGSLEDEQEEVTEENIPPFDMNMERLAAQCFVFFVAGL*
Pl_CYP3227B1	Pl_c544_g1	CYP3	CYP3227	Complete ORF	Pl_CYP3227B1	AGTTAGGGCCGTGCCAGATGAGAGCATAGACCGTGTGTGATCACGCTAGTTCACCTGCAGTAGGGAACTCTGTCTACGCCCTCCTCCACCCCGTGGGCTCCCCTCCTCCGCATCGTCTTAGTGTCAGCCGCGACATCCTTCATTATTTTCCATGCAGAGATTAGTACAGAATCCAGGACCAAAATAAACAACGACGAGCATCCTATATATTGATAAACCTTAATTTCCAGTCACTTTATTCATTAATTTGTTAAGGCACACCTGGGAAGACGGAGTCAGTGAGGCCTTCTAGAAGCCGGACTTGGATTGGAGCAAGAGGAGGGACCTGACAAAGGACCGAACCTCTTGCAGGCAGCTACAGAAAGGAATATCGCACTGCGTAAGCGGTAGAGTGAAAAT…	MALISFTLLVITFVAFLYFLVTVWKAMTYWKVRGVKHLPPWPIVGNLGGLLKLDKHLTYFYNKLYHAFPNERMIGMYEFMTPTLVLRDPELIEQVLVREFSTFPDHGPLLLEDDSLISESVFALLGSGAKWRAVRNKLLTAFTSGKMRAILPEIAQSCQALVDKCPKTLVKEDFTVFAIESFIKTMFGTAILPAGKTELVENCKTIFEGSRSRMFQQYGLTYFTKLSQFFNMTFMSNELHNYFSSLMYTLLEQRAKVDCARNDYAQILVNLKREKKMAIFSRDNSRENQEFDITDDLVIAQAFMFFFAGLDTTTLVMLHLAFDLSQNEECQETARQEVRTKLRKFNGYSFECVRDMQYLDACIQETLRMHPSLQFVVRVNDKLTELGGVRINKGTRMVI…
Pl_CYP3227B3	Pl_c4169_g1	CYP3	CYP3227	5prime_partial	Pl_CYP3227B3	GCTTCTCTAATCATTAGTGAGCCTACAACGTTTGTCGAGGAAAAGTCACCGATATTCCAAAAAATGTTGAGTTTCGAACTTTTGATCCTGGCTGTTGCAGTTGGGCTTATTCACTTTGCAATAATCGTCTGGAAGTCGATGACGTACTGGAAGGAAAGAGGAGTTAAGCACCATGCTCCAGTACCAATATTCGGAAATTTTCTATCTGTGATCAGTTTTAGAAAACATTTTTTCCATTACTATGACAAAGTTTATAAAGCATTCCCGAATGAAAGAATGGTTGGTCTTTATGAGTTTATGACGCCAACGCTGGTGCTTCGAGACACTAAGCTCATCGAGCAAGTCCTCATACGTGAGTTCTCTACATTCCCAGACCATGGTCCTTTTCTGTTCGAACCA…	ASLIISEPTTFVEEKSPIFQKMLSFELLILAVAVGLIHFAIIVWKSMTYWKERGVKHHAPVPIFGNFLSVISFRKHFFHYYDKVYKAFPNERMVGLYEFMTPTLVLRDTKLIEQVLIREFSTFPDHGPFLFEPSSVLYESIFNMSGIRWRALRNKLLITFTTGKMRSVFPSLSESCLELLNSNPKTLDREMLSDLAIRTFMESMFGTKILKSAEAEIYTKARKIFEPTWWRYTQQTLLTYFPKLADFLHLTFMPKHLDNYFRSIMDTILNQRVESMNDRNDYAQVLVQMREQKKLNIYNRENKKVDDTFDVTNELAIAQAFMFFFAGMDATSLLMLYAASNLAQSKDCQAKAREEIKTVLKKYGGYSWEAVRDMKYLDSCVQETLRMQPSLQFLNRVCD…
Pl_CYP6LT2	Pl_c8191_g1	CYP3	CYP6L	Complete ORF	Pl_CYP6LT2	GTCAGTTGCAATTGTCTTATGGAGTGAGCGTTCCTTAACATCACAGATAATTTAGTTAGAAATGCACTCTATTCTAGAACTGCTCACAAATAATTACTTTGTTTGGTTGACCGTTATTACAACTATTTTGTACTTCATACTGACCAAAAATCATGGCTACTGGGCTTCCAAAAATGTCAAATACATTCGTCCACTTCCACTCTTCGGAAATTCTTTCTCAACAGCATTCAGTGTTTCACCGTCCTGCAAAGTTCTACAAGAGCAGTATAACTATTTCAAAGGTCAACAATATGGAGGAATTTGGGGCTTCTCGAAACCTAAATTGCTACTCATTGATCCAGAACTTATTGAACACATTATGGTAAAAGATTTCTCATACTTCACTGATCGTGAAGATAC…	MHSILELLTNNYFVWLTVITTILYFILTKNHGYWASKNVKYIRPLPLFGNSFSTAFSVSPSCKVLQEQYNYFKGQQYGGIWGFSKPKLLLIDPELIEHIMVKDFSYFTDREDTVDVKTDPLANHLVNQNGNKWKALRTKLSPVFSSGKLKTMIQQVVECSDACLENIAQKASAGKPLEVREEMAGFTMDVIGSCAFGLNINAMKDPNSEFRKLGQVVFAPSRWGKLRRTLGIHFGFWLNLIRWRRMSTRISTFFIKTVMDIVKFREENNFHRNDFIQLMMEVRKEEEKQLKDGTISNIVMDDKTITSNAFVFLLAGYETTATTLSYALYELSENPEIQEKVYKEVEDVLKRHKGEITWEALSDMKYVEMVITETLRKHTPVISVSRQCVKPYKIPNSDL…
Pl_CYP3227A1	Pl_c10979_g1	CYP3	CYP3227	3prime_partial	Pl_CYP3227A1	GGGGGGCAGTCTTCGAGAAGTCTTCTTGGACGAGTTGTCACTTTGCTTGTTTGCGGCGCTCAACCGTACTTCCAGCACTCCAACACACTTTGGATCGTAATTCTGGATATTGCTTTTTTACAGTAACATGGCTACCGCTGAGCTTTTCTTGTTGGCCGTGCTGATGGGAATGGTATACTTTAGCATCTATGTCTGGAAAACGATGACTTACTGGAAGGTGAGAGGCGTGAAGCACCTTACACCTCTCCCATTCGTCGGCAACATGTTGAGGGCCTTCAAGTTCGACAAGCACTTCTTCCATTTATACGATAAGCTATACCACACATTTCCAGAAGAAAGGATGGTCGGGATGTACGAGTTCACGACGCCAACCCTGGTACTTCGTGACATAGAACTTAT…	MATAELFLLAVLMGMVYFSIYVWKTMTYWKVRGVKHLTPLPFVGNMLRAFKFDKHFFHLYDKLYHTFPEERMVGMYEFTTPTLVLRDIELIKTVLVSDFNTFSDRGPLLFNPDCVLYSSIFALGGNKWRAIRNKLLTPFTTGRLKSMFPSLTGSCIEFVESDPKQLTFNITKKLTLRIFLQTMFGIELNSAETELLRNIGRMMAASKIRLVQQVGLMFFPRLCDFMCFKFMPIHLENYFRTLFNAILNKKIDGSSWRNDVIGILNEMRKYGRIHFRDK
Pl_CYP4HA1	Pl_c7135_g1	CYP4	CYP4H	Complete ORF	Pl_CYP4HA1	ATAGTCTAGCCCAGTATTCTACCAATACAGAAAATGGTACCAGTGTTGATCGCCCTTACCCTGTGCTTTCTGGCCTGGTGGGCCCTGAGGCCGAGCTCCAAACTGAGGGAAGCAGGAAACAAGATACCAGGACCCCCTACCTCTCCCATCGTCGGAAACATTTTCAACTTCAAAATATCAGGACCAAGTTTTGTGTCTAATTTGCTGGAATCACATGAGAAATACGGATCTGTATACAGGATCTGGTTGGGCCCGACCCTTCACGTCTTCATTTCCGATCCCGAAGATATACAGATGCTCCTGACAAGCAACACTCTCATCACCAAGTCAATGGGATATAAAAATCTCAGGAGTTGGCTTGGAACTGGACTCCTCATCAGCACAGGAGATCTCTGGTTC…	MVPVLIALTLCFLAWWALRPSSKLREAGNKIPGPPTSPIVGNIFNFKISGPSFVSNLLESHEKYGSVYRIWLGPTLHVFISDPEDIQMLLTSNTLITKSMGYKNLRSWLGTGLLISTGDLWFKRRKAITPTFHFKILEDFVTVFNSCADVLVKCLEEQVNKGAFNITDYLSNCALDTVTESAMGTRINAQTDPKNEYVQSILNMSHVTMKKINNPIYRMEPVYTLTGTKKEEKSLLKVLDSLPDQVIQTKKEVAKNVATKKVLEEVEGVKKRTAFLELLLNMLRENHPAFQSEQDVKDEVTTFMFEGHDTTTASLSFTMWFLGRHPEIQEKVYEEVSSIIGDEELRQEDINRMKYLDRVVKESLRIFPSVPAIGRTVTHDIILPSNGMLVPAGSNIVAQ…
Pl_CYP4HB6	Pl_c8348_g1	CYP4	CYP4H	Complete ORF	Pl_CYP4HB6	ACAGTCAGCCTTAAGCATCGCCTACCGTCGAACAAATAATGTTGGTAATTCTGATATCGGTGGCATTCGGTGCCTTCTTGATCTGGTGGCTGCTGGCCCCGGACAAGAGACACTGGGAGATGGGCAACAAGATCCCAGGACCAACATATTATCCTATCGTTGGCAATATCTTCAACTTCAACATCATAGGCACAAAAGCTCTAGAGGACTGGAAAAACAGTTTAAAAAAATATGGAAACACTTTTCGATTTTGGCTCGGCCCGCAGTTGCACATATTCATTACAGAACCAGAGGATATTCAAATGTTGCTAAGCAGTCAAACTCTTATCACAAAATCAGAATCTTACTTTGCACTGGAATCTTGGCTGGGATCAGGACTTCTCCTCAGCACAGGCGAAT…	MLVILISVAFGAFLIWWLLAPDKRHWEMGNKIPGPTYYPIVGNIFNFNIIGTKALEDWKNSLKKYGNTFRFWLGPQLHIFITEPEDIQMLLSSQTLITKSESYFALESWLGSGLLLSTGELWQRRRKAITPTFHFKILGDFVPTFNKCADTLVKIFKDKIGGGYFNLTKFMSHCALDAVAETAMGTEIKAQTNPIGDYPSSIVKMTATLMEKIANPLVGMEPLYTLTGRRTKEERLLKILFSLPMEVIRRKEIEKNSSTDSSTLEESLGVKKKTAFLEFLLKMKHDNVPAFQTEQDIKDEVMTFMFEGHDTTTMALTFAVWQIGIHQDIQEELYREVSGILVGQEPTMEDYQKMTYLERVLKESLRLYPSVPMIGRMATHDVVLPSSGYTIPKGAHLDI…
Pl_CYP4HB8	Pl_c3276_g1	CYP4	CYP4H	Complete ORF	Pl_CYP4HB8	AGTGTTTGCACGACAATCGTGGGCCTCATATCTTAGGCTATCTTAGTATCTTCAGTCAGTATCTCCAACCGAAAAGGATGGACATCCTACTAGTGTCCTTGGCACTGGGTGCCTTAATTCTTTACTGGATGTTTTCTTCCCCTCAGAGATTAAGAAAAATGGGCAACTGTTTTCCTGGCCCAAGAGCATACCCAATAGTTGGCAACATATTTAATTTTCAAATAATTGGGCCGAATGCCCCAAAGTGTTGGGCTGCTCTCACAAAAAAATATGGATTTACTTTGAGATTTTGGCTTGGACCACAACTGCATATTTTTGTAACTGAACCAGACGACATGCAAATGATTCTATCCAGCCAGACACTTATAACTAAATCAACCTCCTATTCACTATTAGATT…	MGNCFPGPRAYPIVGNIFNFQIIGPNAPKCWAALTKKYGFTLRFWLGPQLHIFVTEPDDMQMILSSQTLITKSTSYSLLDSWLGTGLLLATGELWQLRRKAITPTFHFKILEKFIPIFNKCANTLVNCLNDKVDKGYFNITELMSNCALDAIAETAMGIQIKAQTNPLEKYPSSLHRMTKYLIERVRNPLLSIEPFYTLSGRKMREAEHLNILFSLPLEVLEKKKNEKTYATAKTEPLEDSYGAKKKTAFLELLLDMKQRNTPGFQTDKDISDEVVTFMFEGHDTTTTVLSYTIWLIGMYPDIQEKLYNEIKEVTEDCKLTIEVYQKMHYLERVIKESLRLYPPVPAFGRLATQDIVLPSSGLVIPAGAQIDLVVYVLHRREDLFPEPEKFNPDRFLEP…
Pl_CYP4GY2	Pl_c8250_g1	CYP4	CYP4G	5prime_partial	Pl_CYP4GY2	AGTCATGTTCGTGGTTTTGTACGCTGTGGTCCTCGTCATCCTTGTATGGATCATCCTCAAGGATTGGTTGTTCAAGAAGGTACCTGGACCCCGGGGCCTACCGATCTTAGGGCAAGCTCTGGAGTTGGCTCTAATCCATCCGAAAGATTTTTTGAAGAAGATCAGTGTCTTTCAACAAACTTACTCCGGAATTTTTGAAGTTAAATTGTTTTTTGATCATTATGTAATGATAACTGACCCAGTGTTAGTTGAGCCATTACTAAGTAGTTCCAAACATATCAAGAAGGGTACATATGATTATGGATTTTGGAAGCCATTCCTTGGAGATGGACTTCTACTGAGTGATGGAGCTAAATGGCAACATAGAAGAAAATTGCTCACTCCCACATTCCACTTCAA…	VMFVVLYAVVLVILVWIILKDWLFKKVPGPRGLPILGQALELALIHPKDFLKKISVFQQTYSGIFEVKLFFDHYVMITDPVLVEPLLSSSKHIKKGTYDYGFWKPFLGDGLLLSDGAKWQHRRKLLTPTFHFKILEDAMTSLVKNAQSLTEELLATEGKPVDVGDLIRSTTLKVICETAMGVKLNTEDEIQNSYVEAVKRMPETIMMRYVKFWLHSDFIYYLTKEGRNFKRDLNIVHSFTKKIIKERRMLYKNQKALNSENKGKKKAFLDCLLEMDEVLTEDDICEEVDTFMFEGHDTTSANLVFSLYLLANHPEEQQKVVEELIEIFGNDKRPPTLSDFSKMNYLEMVIKESLRLYPSVPLMSRSLTEDLEIGPGMVIPAGYTVATSPYIVHRSLSHW…
Pl_CYP4HB3	Pl_c8391_g1	CYP4	CYP4H	Complete ORF	Pl_CYP4HB3	ATCAGTCCGTGGCTATCATCGGACGTGTGAGGTCGTTTCTGTGGTAACCTATCTTTGTTTCCAGGTAGCAGATGGCGTTTTTCCTGTTCCTGTCCGCTGTTTTGACAATCTTTCTAGTATGGCTGATGCTCCCAAGCAGGATGAGCAGGATGGCGAGGAAGATCCCTGGCCCAAAAGCTTATCCTATAGTCGGCAATATTTTCAATTTCGTTGCTATGGGACCTGATGCTCCAGAAAGTTGGAAAAAACACATGGAAATATACGGGGGCGCATTTCGTGTTTGGTTAGGCCCTCAGTTACACCTGTTTCTGGCTGAACCAGAAGATATACAGGTCATTTTGTCAAGCCAATCTTTAATTAAAAAATCAGAGAGTTATAATGAACTAGTTCCTTGGCTGG…	MAFFLFLSAVLTIFLVWLMLPSRMSRMARKIPGPKAYPIVGNIFNFVAMGPDAPESWKKHMEIYGGAFRVWLGPQLHLFLAEPEDIQVILSSQSLIKKSESYNELVPWLGTGLLVSTGKLWTMRRKAITPTFHFKILEEFIPIFNKCSNILIDCFKNKVGKGPFKLTEYISNCALDTIAETAMGTELKAQIHPDSEYPTSIFKITKTLMEKMANPLLGLEPFYTLSGRRMKESNLLKIVFALPNEVIKSKRYSKITHANGITPSDEALGIKKKTAFLQLLLEMKENGAPAFQSDKDIQDEVITFMFEGHDTTTMSLTFTTWLLGIHQDVQEEVYNEVSSILQGNEEPSMEDYNKMVYLERVIKESLRLYPSVPLIGREAIEDIYLPSSGILVPKGTYIT…
Pl_CYP4GY1	Pl_c5707_g1	CYP4	CYP4G	5prime_partial	Pl_CYP4GY1	ATGCAACAGTTGCTGCCTAGCAATAATGTTGGTTTTACTCATCCTTTTTAGCATCCTATTGTCGCTGGTGATCGCTAAGATTGTCAGAGATTTGCTTAAAGCCAAAGGTTTACCTGGACCATGGGAGGTTCCTTTGCTACAAGAGTTCACACATCTATTTAGACCATTTACGGCTTTCTATCCACTTATCCAGAAGTATATTGACGAGTTTGGAGGGGTTTGTGCCATCTATAAAGTTGGACAGATCTATGTCTTACTTTCGGAACCAGAAACAGTAGAGCCAGTACTAACCAGTTCTATTCACATTAAAAAAGGCCACTATGACTATGCATTTCTAAGACCATGGCTGAGGGATGGACTTTTGCTTAGTGAAGGCAACAAATGGCGAAACCGGAGAAA…	CNSCCLAIMLVLLILFSILLSLVIAKIVRDLLKAKGLPGPWEVPLLQEFTHLFRPFTAFYPLIQKYIDEFGGVCAIYKVGQIYVLLSEPETVEPVLTSSIHIKKGHYDYAFLRPWLRDGLLLSEGNKWRNRRKLLTPSFHFKILEDGMKRITKKSVELTEKLLATKGEPTDIEDIIRSSTLGVILETAMGVESNDSNMFQLEYQDKIKGIMESVMKRFYRPWKHIELLYRQTKEGQEFFKDIDIIHSFTKKVIRERKQLYLNERDSKSGEKINRIKPFLDCLIELDVSTPGAINEDGIAEEVDTFMFEGHDTTASALSSTLFLLANHPVEQEKAAEEQIEIFGDDERVPSTQDLNKMEYLEMIVKEGLRLYPSVPIITRTLPEDLKIDEKITIPAGCIA…
Pl_CYP3222A1	Pl_c8212_g1	CYP4	CYP3222	5prime_partial	Pl_CYP3222A1	CAGTCAGCTTCAGTTCTTTGTCGATTATAAGATGCTATACACTGAAGTCATCCTAAATTTGGCGTTATCTTTCGTAACGGCAATTTTTGTATTGGGTTTCTTCCTGTGGCAGAATGCAAGAAAATTCAACACCCTTCCGGGAAACCTCGGTTTCCCGATCATTGGTAATGCTCTCCAATGTCTTTGGAACTATTGGCACACTACATATTCTGATTTCTACGATTACATGAATAAAGGTGCGGATAAGTATGGAGGCATTTTCTGTTTTTGGTACTGTCATAAAGCAGCTGTATGTGTATCAGATCCTGCAATATTTGCGATACTTGAGGATAGCCCGTATCTTAACAGTAAACCTCCTTTCAGCTATGTAAGATTACAGTATTTCCTAAAGGGGATCTT…	SQLQFFVDYKMLYTEVILNLALSFVTAIFVLGFFLWQNARKFNTLPGNLGFPIIGNALQCLWNYWHTTYSDFYDYMNKGADKYGGIFCFWYCHKAAVCVSDPAIFAILEDSPYLNSKPPFSYVRLQYFLKGIFALIKTDEEWKMRRKEMVSRLKKSSLEDFRDIFLRISKKAVKLWSEKTEEFDAKPDVTLLFLENTCGTHFGIDVDLTGQMTLYKQVYLTGLLNVNNIINPITGYLSILFGGIFYPRTQQKFENMLINETICRAKEYLKIGSEQSTTMATAIAIRNLLKKTSYWDIERELKELLYVSTHTMSYSGTSILMFIATQPDIQEKLWLEQQDIFGDSDRDPTYDDYKKMNYLDRFFKETLRFISPPINVREASEPVDLGGMIIPKGTPVFVN…
Pl_CYP4HC1	Pl_c6808_g1	CYP4	CYP4H	5prime_partial	Pl_CYP4HC1	ACAGTATTCCGGCACCAGATCTGCTGAAGACATGTCCTTTCTGGTGTTGTTGGCCGTAGTCGTTGTCCTCATCGTCTATCTCCTTTCTCCGGATCAGAAGACAAGGAAGTGTGGTCAGCAGATTCCAGGACCTAAACCATGGCCCTTGGTAGGAAACCTATTCGAATTGGACTTCAGTTACAATGGAGTGAAAACTTACTACAACCTACAAGCTAAGTTCGGCAATGTGATGCGCTACTGGTTGGGGAATAAGCTAGTCATCTTATTGGCAGATGCTGAAGACGCTGAGGTTCTGTTCCGAGACACACAAAACTTGAAGAAAGCTGATGTGTACAGGTTCATGCACCCATGGCTCGGAACTGGACTTCTGACCAGTACAGGTCACAAATGGTTTCAAAG…	QYSGTRSAEDMSFLVLLAVVVVLIVYLLSPDQKTRKCGQQIPGPKPWPLVGNLFELDFSYNGVKTYYNLQAKFGNVMRYWLGNKLVILLADAEDAEVLFRDTQNLKKADVYRFMHPWLGTGLLTSTGHKWFQRRKAITPTFHFKILEQFIEVFERKSKILVECLKSKANGKSFDIHPFISRCSLDVICETAMGTSMDAQINSESEYFKAVRTVGDCIVTRMRKFWLHPDFIYRFTQLSKRHDAALSVLHGFSRKVISEQDRQIDKEQLDNDKDSDTGIKKRTAFLKLLIEMKRQHNEAFTSEDDIREEVDTFMFEGYDTTASAISFAIYELGRNPDIQERAFCEVSDAFTGDTTLTIELLNNLKYLERFIKEVLRLYPSVPLIGREICKDIKLPSGYLI…
Pl_CYP4GX1	Pl_c7267_g1	CYP4	CYP4G	Complete ORF	Pl_CYP4GX1	ACACACTGCCAGGAGTCTTGAAGAACACCGCCACATTGGTTGTTGGTTCAAGATGGCCGACTGGTCTTCCGATCTACAAACATTGGCGTTTTTCGCCTTAATTGTGCCTCTTCTCTATTACATCTACTGGAGGATAGCCAACAGGAGGGTGCTGGAATTGGCCGCTAAGATCCCAGGGCCACCCGGGCTACCGCTTCTGGGGAATCTCCTTGAATTTGCCGGATCTCCGACTGACATATTCGAAACACTGGTAAAGAAGAGCTATCAATATGAAGACGTTATAAAACTGTGGTTTGGTCCAAGGCTGTTTGTCTTCCTCACTAATCCGTTAGATATAGAGGTTCTCTTAACAAGTACTGAACATATTGAAAAATCTGTTGAATATGAATTTATGAAACC…	MNIKQEDKFLNYEKSTGISYGQSSGLKDDLDNEAIGRKKKSAFLDTLLEKEENNEVFSLKDIQEQIDTLMFEGHDTTAGVSSMFLCLLATHPEVQAKCMEEVDGIFGDSDREVTFEDTYEMKYLERCIMETLRVYSPVPVIARNLNKELTLVTKNITLPISTTVIVAIFKLHRREDLYPNSEKFNPDNFIQEKTAVRSFYSFIPFSAGPRSCVGRKYAILKLKVVLSTILRNYQITTSCPMESWKLQADITLKRTDGFKIKLIPRKNGTLHKK
Pl_CYP3224A1	Pl_c1821_g1	CYP4	CYP3224	Complete ORF	Pl_CYP3224A1	GCTGAAAGGTGAGACAGTTGGTTCAGATCTTCCATCTCTTGTAGTTCTTCGGCATGGATACCATCGTATCTCTTGCACTGACGGTTGTTGCGGCTAACCTTATCTTGGGCTTGGCGCTTTGGCTTCGAGTACGCAAATTATATTCTTACACGGGACTTTTAGGTCTACCTGTTTTAGGAAACCTCTACTACTTCTACAGAGCACTATTCTTAAGCTCGTGTGAAGGCGTACGGCTCTTCTTGGTTCATCTTTCTACGAACCATGGAAAAAATGGAGTATGTTTTCATATCGCCTATGGATTTAGGAGGCTGGTGATAATATCAAATCCTCATATTATTAAGCAAATAGGATTTCACCCACACCTGAAGGACAAGCCTGATTACCCTTTTAAAGGATTTA…	MDTIVSLALTVVAANLILGLALWLRVRKLYSYTGLLGLPVLGNLYYFYRALFLSSCEGVRLFLVHLSTNHGKNGVCFHIAYGFRRLVIISNPHIIKQIGFHPHLKDKPDYPFKGFRLYMNGPFSRPKSDDLWKIRRKEYNTLLRKPRVESNFIDTFHKSADKLVELMFASPSALDIHTAVLGVTQSVTMETLFGVESSLAYHPDVIHHMHSLKDIASMIIASPRIARTVLSLLRPVDEVYIKKIGKLRRMVLREIYKKMNNPYQTLPSENTESYNPLPMCIASRTERSKKFNMRVVNELQEVFITSSHTVGSTMSSTITCLAVLPEIQEKAWKEQYEIFGDDTREPTLEDLEQMQYLERFIKECLRFCGPPFVGKQASEDIEVDGITIPKDAIVVYLLD…
Pl_CYP3224B1	Pl_c4074_g1	CYP4	CYP3224	5prime_partial	Pl_CYP3224B1	CATTTTAAAAATTAGTCTCTTCAAAGCGGGAGCACGGGTATCACAAGATACTACGGAGATGGAGATGATTGTATACTTCGGCTTGACTGTAGCTTTGGCTCACCTCGTCTTGGGCCTCATACTTTGGCTTCGAGTAAGGAAGTTATATTCTTATCCTGGCCTCTTGGGTTTTCCTGTCTTAGGAAATGTATACTACGGCTACAAAACAATATTCTTAGGATCCATGGACAGTATTGATAGATATATGACCAATATCGCTGAAAAATATGGAAAAAGCGGGTTGTGCTTTCATTGGACCTATGGCTTCAGGACTTCTATCATTGTTTCAAGTCCTCAGGTTGTAAAGGAAATAGCATTTCACCCAAATCTGAATGATAAATGTGATGTTATGTACGCAGG…	ILKISLFKAGARVSQDTTEMEMIVYFGLTVALAHLVLGLILWLRVRKLYSYPGLLGFPVLGNVYYGYKTIFLGSMDSIDRYMTNIAEKYGKSGLCFHWTYGFRTSIIVSSPQVVKEIAFHPNLNDKCDVMYAGFVPYSNGPFASYHSDDLWKLKRKEYNTCLKKAHVDSEYNNTFIKCGNKLVDLMLASQSAVDVYNEAAGVTQNATVETIFGIETSLVYHPMVIKVMKLVVGVGSFIWANPTLAAILFTMLRPIDSILFGKLAQLRKLIVKGALDKLEINKCSLSERSLSMHIASRTLQREGDNNTFINELQELFFTSTHPPTSALASMVIFLALLPEMQERGWKEQNEIFGNDDRDPNIDDLEQMQFLDRFIKESFRFLAPPFIGKLATGDININGI…
Pl_CYP4G156	Pl_c7217_g1	CYP4	CYP4G	Complete ORF	Pl_CYP4G156	GTCGGGTTAGGGAGTTCAATTATCTTCAGTTTTAAGACTCGTGGAATTTTCAATTTTCCTCTTTTATAGAATGTTAGGAGTTTTTGTTTTATTGGCTGTAACAGCTGCAACCTTATATTATATCAAATGGAGATCAGAAAGGAAACGGTTGTACGAGCTAGCTGAGAAAATTCCAGGACCTGAGCTGTTGCCACTTGCCAGCAAAGCATTTACAATTTTAAAGAATCACAACACACTGTTAAAATATGCATACGATTTGAGTTTTATACCTGAATACCAAAATATTGCCAAACTGTGGATAGGATCCAGGCTTGTGGTCGCCTTAATTCATCCAAAAGACGTTGAGATTATTTTAAGCAGCAATGTCCATCTTAAAAAATCACTGGAATATAAGTTCTT…	MLGVFVLLAVTAATLYYIKWRSERKRLYELAEKIPGPELLPLASKAFTILKNHNTLLKYAYDLSFIPEYQNIAKLWIGSRLVVALIHPKDVEIILSSNVHLKKSLEYKFFEPWFGNGLLISSGETWRHQRKMIAPTFHLNILKRFMDEFNRNSKRVIERMSKENGKLFDCHDYMSEIMVETLIETVMGVKQESKNRECFSYAHSVMDLCDILHTRHTRPWYRSDTLFNLTNMSKKWDSNLENIFKLTNRVFRTKKEDCMKKSKENAYTKEEIKEEVKVEKEVETQHDDKFSYGQSAGLKDDLDVDDNEIGEKKRLPFLESLIDRSQSGDNLTDQDIIDQVNTIMFEGHDTTAAGSSFFLCVMADRQDIQAKCIEEIDSIFGDSDRPVTFQDTVEMKYLE…
Pl_CYP4G160	Pl_c6999_g1	CYP4	CYP4G	5prime_partial	Pl_CYP4G160	AGGATCAAGTCGTCTCTGAATCGCCGAGAGCAACAGCATTCAGGAGGCGGAATGGATATTTTGGGCATCGACACAATCTTAGTGGCGGGGCTGACCGCAGCCATCGCCGCTTACGGCTACTTCTGGTTCTCCAGGAGGCGGCTCTACGAACTGGCCTCCAAGATTCCAGGACCTGCAGGATATCCCTTTATCGGAAATGCCTTCCGCTTCATAGGAGGAGCAGATAAGCTCTTCAAGAATGTTTTCTCCAGGACTCTGGAGTACGGAGATGTAGTCAAAATGTGGGTTGGGCCTAGACTACTTGTATTTCTAACCAATCCAGCGGATATTGAGCTAATCCTTAGCAGTCACGTTCACTTGGACAAAGCACCAGAATACAGATTATTTGAACCATGGTTG…	RIKSSLNRREQQHSGGGMDILGIDTILVAGLTAAIAAYGYFWFSRRRLYELASKIPGPAGYPFIGNAFRFIGGADKLFKNVFSRTLEYGDVVKMWVGPRLLVFLTNPADIELILSSHVHLDKAPEYRLFEPWLGDGLLISTGEKWRNHRKLIAPTFHLNILKSFIPTFNSNSVDVVKKLKQDLGKEFDAHDYMSEATVEILLETAMGVNKKTQKNGYEYAMAVMGLSNILHLRHTKLWLRPDFIFNMTSLKKVQEKLLNVIHSLTRQVFNIRMDEYKRNGSKIISSSPDDNTKVQAEGDYAFGHSKGIKDDLDDEIGEKKRMAFLDLLIDASQGGGKLTSEEIQHQIDTIMFEGHDTTAAGSSFFLAMMAARPDIQEKCVEEVQRIFGDSNRPVTFQDT…
Pl_CYP4G161	Pl_c7821_g1	CYP4	CYP4G	Complete ORF	Pl_CYP4G161	AGTATACTGAAGACGTCTCATAATCCAAGTTCAGGGAATAGGATTCGCAAGCAGGAGGCTGAATGGATATTTTGGGCATCGACTCGATATTAGTGGTGGGGCTCACCGCAGCCATCGCCGCTTACGGCTACTTCTGGTTCTCTAGGAGGCGGCTCTACGAACTGGCCTCCAGGATGCCAGGACCTGCAGGATATCCTTTTATCGGAAATGCCCTGCGCTTCATAGGAGGAGCAGATAAGTTGTTCAAGAATGTTTTTTCAAGGACGCTGGAACACGGGGATGTTGTCAAAATGTGGGTCGGACCCAGGCTTCTTGTTTTCCTTACCAACCCGGCGGATATTGAGCTAATCCTTAGCAGTCATGTTCATTTGGACAAAGCACCAGAATACAGATTATTTG…	MDILGIDSILVVGLTAAIAAYGYFWFSRRRLYELASRMPGPAGYPFIGNALRFIGGADKLFKNVFSRTLEHGDVVKMWVGPRLLVFLTNPADIELILSSHVHLDKAPEYRLFEPWLGDGLLISTGEKWRNHRKLIAPTFHLNILKSFIPTFNSNSLDVVKKMKQDVGREFDAHDYMSEATVEILLETAMGVNKNTQKNGYEYAMAVMGLSNILHLRHTKLWLRPDLIFNFTSLSKLQEKLLKVIHGLTRKVFNIRMDEYKKNGSKVITASPEDNTKVQAEGDYAFGHSKGIKDDLDDEIGEKKRMAFSTC*
Pl_CYP303A1	Pl_c7375_g1	CYP2	CYP303A	5prime_partial	Pl_CYP303A1	TTGGAATTTTTTTCTTCCTCCTGTGCCAGATATAGTGTGTCAAAGGTGATGTGGTGGCTGGCATTCATACTGTTTCTTATATGTCTTGGACTTCTGATTTACTTGGACACAAAGAAACCAGAAAATTTCCCTCCAGGACCAACATGGTGGCCGATTGTTGGAAGTGCTCTTGTGGTAGCTCAACTGAGGAAGAAGCTTGGAGGTTATCTGTACCTGGCTTCTGCTCATCTAGCTGAAGAATATGGACCAGTGGTTGGTCTTCGTGTTGGCAAAGATCGCCAAGTCATCTGCTACGGTTACGATGCTATAAAAGAAATGCTAACGAAGGAGGAATTTGATGGTAGACCACAGGGCCCATTTTATGAAACTAGGACTTGGGGAACGAGGAAGGGATTATTA…	LEFFSSSCARYSVSKVMWWLAFILFLICLGLLIYLDTKKPENFPPGPTWWPIVGSALVVAQLRKKLGGYLYLASAHLAEEYGPVVGLRVGKDRQVICYGYDAIKEMLTKEEFDGRPQGPFYETRTWGTRKGLLLTDEDFWQEQRRFVIRHLREFGFGRRTMAELVEAESEQLVAGFKKELANCDSSGKVMEMADAFGVNVLNTLWMMMASIRYSPDDKELKKLQNLLTELFSSIDMTGTLFSQFPFLIHIAPKLSGYKQFMSIHQRVWAFLKAELDRHKETFQKDDPRDLMDVYLQMLNSEDRKASFSELQLLAICMDMFMAGSETTSKSLGFGFLYMLLYPEVQEKAREEIDRVVGRDRLPTLNDRPNMPYVESIVYESVRVFMGRTFSIPHRALKST…
Pl_CYP307B1	Pl_c5852_g1	CYP2	CYP307B1	Complete ORF	Pl_CYP307B1	ATAGGAAGTGGAGCCACCGAGAAGGCAACACCAACACAGCCGAAGACATCCAAAATGGAATGCATCTACCTCAGCTCCGCTTCGTATCTCCTGCTGATCGGCCTGGCCGCCCTGATGGCAGTCCTGTCTGTCCTTAAGAGGCCGAAGGGAGGACTCCCTGGACCATTGCCACTCCCGGTCCTGGGCAGCCTCCACCTCCTAGGAGGGTACGAGCTTCCCTATCAGGCCTTTGACAAGATGGTCGCCAAGTACGGCTCCGTCTTCGGCATCCGGCTTGGAAGCGTCCAGTGCTTGGTCGTATCCAGCCTAGACACCGTCAAAGAGGTCCTCATCAACAAGGGGGAGCACTTCGACAGCAGGCCAAACTTCAGTAGGTACCTCAACATCTTCGGTGGCGAC…	MECIYLSSASYLLLIGLAALMAVLSVLKRPKGGLPGPLPLPVLGSLHLLGGYELPYQAFDKMVAKYGSVFGIRLGSVQCLVVSSLDTVKEVLINKGEHFDSRPNFSRYLNIFGGDKDNSLAFCDWSELQKTRREMIRDHTFPKAFSSKFHQLESLLNQELVVLCDQLNKGITNIKPVMLHTCANVFMSFFTNTRFQLEDAEFAKILMYFDVIFYEVNQGYAADFMPWLNPMLKRNMTKMRKLGKIIREFMDERVVCNGGQEGDLLHTLLESIKAGKMNRENAMFALEDIIGGHTAIANLIIKILGFLSTQPEVQKKMQEEVDAVTCGKNIKLEDRLMMPYTEAVILESIRHICSPIVPHVASQDTTINDYPVEKGTLIFLNNYTLNMSPELWHEPQKFS…
Pl_CYP18A1	Pl_c5469_g1	CYP2	CYP18A1	Complete ORF	Pl_CYP18A1	AGTAGACCATGTACCACGCCAAGATGTTCATCGAGATCAGGTCCTTAGGCGTTTTCTTCATCGTATTCTTCTTCGTCCGGAAGTTCTGGAATCATCTGTCCAGGATCAGGACTTTGCCTCCGGGACCCTGGGGGCTTCCCTTGCTAGGCTATCTCCCCTTTGTCAGGCCCGATGCCCACGTACAGTTCGCAGAAATGGCCAAAAAGTACGGCGGCATCTTCAGTCTATCATTGGGCAACCAGTTCGTCGTTGTACTATCGGACTACAAACTCATCCGAGAGGCCTTCCGGAGGGAAGACTTCACCGGAAGACCGGATACGGAATTCACCAATATTCTTGGAGGATACGGAATAATAAACAGTGACGGAAGACTATGGAAAGAACAGAGAAAATTCCTTC…	MYHAKMFIEIRSLGVFFIVFFFVRKFWNHLSRIRTLPPGPWGLPLLGYLPFVRPDAHVQFAEMAKKYGGIFSLSLGNQFVVVLSDYKLIREAFRREDFTGRPDTEFTNILGGYGIINSDGRLWKEQRKFLHDKLRRLGMTYSGQGKQEMEARIMKEVEVFLHTLTKQKNKSTDLNPILCTSISNVICSLVMSVRFQQKDAKFTRFMNLIAEGFRLFGSLNYANFFPIMRYLPGLQEVIKKIAKNRTEMAAFFQETVDDHRATFDSHNMRDLIDNYLMEIEDAKATGRSEELFQGKEHDRQMQQIIGDLFSAGMETIKTTLLWAVLYMLHEPDVARKVQEELDGVVGRKRLPLLEDRPNLPYTEAVILEVLRISSVVPLGTTHSIHQDTELGGYTIPENT…
Pl_CYP306A1	Pl_c7952_g1	CYP2	CYP306A1	5prime_partial	Pl_CYP306A1	GTCGCAGTCCAGTCCAGTCGTCATGCAGTCGCACCCTCAGTCAACTCCAGAGTATTATGGATTGGACTCTTCTTTCTATTTTAAGGACTTGACTGAGATTTTGATCGCTTCGGTCGTTCTCCTGTGCGCTTCGGTCTTCTTCTACTATATATGGCGAACACGTTTCATGCCACCCGGCCCTTGGGGCCTGCCACTCGTCGGTTACCTCCCGTGGATCGATAAGACCAACCCCTACCTGTCGCTGATGGAGCTCTACCAGGACTACGGTGGGATCTGCACCATCAGGCTCGGCGAAGTCGTGGCCATCGTAGTATCCGAGCCGCACTACGTCAAGGAAGCTTTGAGTCAGGAGGTGCTCACAGGAAGGGCACCGCTGTGGCTCACACACGGGCTCATGAA…	SQSSPVVMQSHPQSTPEYYGLDSSFYFKDLTEILIASVVLLCASVFFYYIWRTRFMPPGPWGLPLVGYLPWIDKTNPYLSLMELYQDYGGICTIRLGEVVAIVVSEPHYVKEALSQEVLTGRAPLWLTHGLMNNNGLIAVEGPKWREQRKFVINSLKSLGAVKVGEKRKLMENRIKDGINLTFQMIDERLEDGPFDPKSILSHAIGNIMNAIVFGKTFSLEDETWVWLQHMAEEGVKLVGIAGPLNFMPYLRILPHYRKILDFIKSGQKRTHDLYRSIANEERSEDNILSYYLAAMRSGKGEYFDEPQMLHLLADMFGAGVDSTLATFRWVLLYLSLHPQVQERVHEEVSSVIGKGNEPNMDHLSKCPYTEATILEAMRIRPVVPLGIPHGATKDTQIA…
Pl_CYP15A1	Pl_c7108_g1	CYP2	CYP15A1	5prime_partial	Pl_CYP15A1	AGTCTTTAGGAGAATGTGGTTCTTCATCCTCTTCCTAGCACTTCTTGTGCTGCTCATCCTAGCCTCGAGCAGGCCGAGTCGTTTCCCTCCAGGCCCTCCATGGCTACCCATCCTCGGCAACTACTTGATTTTTTATAAGTTACGGCAAAAACTTGGATTCACGCATCTTGTTTGGCAGTCCTTGTCTGAAAGATATGGGCCGCTGGTCGGAGTGAGGCTTGGTAAAGACAAGCTCGTCATCGGTACTAACCTGGCGGTCGTGAAAGAATTACTCACCAAGGAAGAGTTCCAAGCTAGGCCGGATGGTTTCTTTTTCCAGTTTAGGGCCTTCGGAGGTCGATATGGACTCGTTTTTGTAGACGGTGAATTCTTCAATGAGCAGAAAAAGTTCGTCATGAA…	VFRRMWFFILFLALLVLLILASSRPSRFPPGPPWLPILGNYLIFYKLRQKLGFTHLVWQSLSERYGPLVGVRLGKDKLVIGTNLAVVKELLTKEEFQARPDGFFFQFRAFGGRYGLVFVDGEFFNEQKKFVMKHLKSFGLNKSIMEDRISAEAEDLVQYILKYQKDGMVVPEVVEISVLNILWSLVSGKRFELDDKKARVLLNHIHTSFRLQDMSGGIINQLPFLTLICPELTSFNKLKDILARLISFMKEIIDEHRKTVSSYDNRDFVDAFLNEMVKHEGNNTTFTEKQLIILLLDLFLAGPETTSATLGFAILYLLHYPHVQNKLQNELDTVVGKGIQPSMKDKPNLVYMEAFTMELQRCVNVTPTTVSHRAKEDAEVMGYRIPKDTIVLANLYSLH…
Pl_CYP301B1	Pl_c9730_g1	CYPmito	CYP301B1	internal	Pl_CYP301B1	ACAGTTCAGTCTCCGCAGCTTTCCCTTCATCTCAACATGATCATTCGTCGTACACTCTGTACTGCTGTTTCTGAGGTGGGGGCTGTTTTACCAAAGAGCTACCAGGAGGTACCAGGCCCTAGACCCCTTCCGCTACTGGGTAACAATTGGCGTTTTCTTCCTTACATCGGACAATATAAGCTGGAAGAGATTGATAAACTTAGCCTAAAGTTAAGGTCAACATACGGTCGCATTGTAAGGATATCCAACCTTCTTGGCAGGCCCGATATGGTGTTCCTGTACGACCCTCATGAGATTGAGAAGGTGTTCCGAGGGGAGGATGCACTTCCTTATCGCCCATCCATGCCCTCACTGGACTACTATAAGCATCACCTAAGAAAAGAATTTTTTTCAGATATT…	TVQSPQLSLHLNMIIRRTLCTAVSEVGAVLPKSYQEVPGPRPLPLLGNNWRFLPYIGQYKLEEIDKLSLKLRSTYGRIVRISNLLGRPDMVFLYDPHEIEKVFRGEDALPYRPSMPSLDYYKHHLRKEFFSDIGGVIATHGEKWHKFRTKVQHTLLQPRIAQLYIKPIEETAKEFVNRIKDIRNESNEVPDDFLNEIHKWSLESIAKIALDVRLGCLTPNANQETQELIDAVNIFFKNVVILELKIPFWRLVSTRTWKEYVEALDTIKRIVSKFISKALEELKNKNNECTEDSSLLQRVLYENSDNPNVAVILALDLFLVGIDTTSAAVSSILYQLSLQQEKQNRLYEEINSVLQNGPITMKKLDQMVYLKACIKETLRMFPVVIGNGRCLKKDTVVCG…
Pl_CYP301A1v1	Pl_c2749_g1	CYPmito	CYP301A1	Complete ORF	Pl_CYP301A1v1	AGTCGGTGTTTGTGTTGTCTTGTGGAAGGACCTCAACATAAGTCTCTGTGTTGTTCGGTGTTTAATCCAGTGTTATAGGTTCTATATAATAGTTCTAATACCCCAGGGAATTAAAAGGGTTGTAGGATGCAGCGGTGGAGTAACCTCTGCAGAAGGGTGAGCCAACTTGCAGCCTGCCCTGCAGAACTGGCTAAGCCCTATGAAGAAGTCCCAGGTCCTAAACCTTTACCCATCATCGGCAACACCTGGAGATTCCTTCCTATCGTTGGTGACATCGAGGTCTCTGATGTGGCGGCAGTCTCCCAGAAGCTGTACGACGTCTACGGTAAGATCGTGAGGCTGTCCGGGCTCACAGGCAGGCCCGACCTGGTCTTTGTCTTCGATCCTGACGAAGCGGAA…	MQRWSNLCRRVSQLAACPAELAKPYEEVPGPKPLPIIGNTWRFLPIVGDIEVSDVAAVSQKLYDVYGKIVRLSGLTGRPDLVFVFDPDEAEKVYRAEGDTPYRPSMPCIVKYKTEVRKEFFGELPGVIGVHGEPWRTFRTRVQKPILQPRVVKQYIGPIETVTELFIERMVEMKDENDEMPDDFDNEVHKWSLECIGRIALDVRLGCLDKNLSNNSEPQKIIDAAKFALRKIAILELKAPYWRYFPTTTWRKYIENMDYFRSVCMKYIQMALENLKKKDNKQELSLLERILETEQDPKIACILALDLILVGIDTISMAVCSVLYQLATRPLEQEKMHEELVRIMPDPNCQLTSEMLDKMVYVKSFIKEVLRMYSTVIGIGRVLQEDTVLCGYRIPRGVS…
Pl_CYP315A1	Pl_c7126_g1	CYPmito	CYP315A1	Complete ORF	Pl_CYP315A1	AGATAAGAAAGACATAATATGTAAATATGTACTCGTAACTTATGAAGAATAGTATGTCATAAGTATATTTGTCATGAGGACTCAAAAATTAACAATTACCTTCTGAATGAGAGTAATTTGCAATCTACAGTGACAATTTTGAGTAAATGTTTTAAATAAAAAAGTTGTTACCAATGAATTATCTGAAACATCAATGGATATTTTTGGAAACTTTTTCCCCAACCTGTACTTCTGTGGATGTGTCAGTATTAATGTCCAAAATCATGAATTTTTCATGATATATGGTTTATTCAACATCTAAGAAAGATTCCATTTAAATACTCTTCAGATTCTCTTGAAGTGTCCGAACCCAATAATTCTTATGATGAAAACTATTCCCTTTGCCAGAGGATTACCATT…	MMKTIPFARGLPFIGTSLSILAAGSSPKLHLYIDKKHKKLGPIFKENMGTVCGIFIAEPQAARTIFSAEGRYPKHIVPEPWKIYNKTYNCIRGLFFMDGEEWLKYRHIMNKLMLKRNLSNQNVQEFVINNFMENMENFVGKELHNIENFFYRLSISFLIGSLMGTTIINKMEYFEKDIDALALVVRSIFSTTTNLMNIPMSLATSLNMKIWKEFIKSVEYSLTAGRVLLEKIKSFPLSDGLLKDLLEENLDDEVITGLVMDLILAAGDTTSYTSQWALYLLSKEPEVADRVRCNSQLVTGVIKEVLRLYPAAIFISRFLDRDLILPTLDCQLSKGELVMLSMYTIGRLESAYSDPLKFLPERWMRQGDHTNRHYLGVKEPMAWLPFGVGSRSCIGRRLA…
Pl_CYP301A1v2	Pl_c4536_g1	CYPmito	CYP301A1	Complete ORF	Pl_CYP301A1v2	AGTCGGTGTTTGTGTTGTCTTGTGGAAGGACCTCAACATAAGTCTCTGTCTTGTTCGGTGTTTAATCCAGTGTTATAGGTTCTATATAATAGTTCTAATACCCCAGGGAATTAAAAGGGTTGTAGGATGCAGCGGTGGAGTAACCTCTGCAGAAGGGTGAGCCAACTTGCAGCCTGCCCTGCAGAACTGGCTAAGCCCTATGAAGAAGTCCCAGGTCCTAAACCTTTACCCATCATCGGCAACACCTGGAGGTTCCTTCCTATCGTTGGTGACATCGAGGTCTCTGATGTGGCGGCAGTCTCCCAGAAGCTGTACGACGTCTACGGTAAGATCGTGAGGCTGTCCGGGCTCACAGGCAGGCCCGACCTAGTCTTTGTCTTCGATCCTGACGAAGCGGAA…	MQRWSNLCRRVSQLAACPAELAKPYEEVPGPKPLPIIGNTWRFLPIVGDIEVSDVAAVSQKLYDVYGKIVRLSGLTGRPDLVFVFDPDEAEKVYRAEGDTPYRPSMPCIVKYKTEVRKEFFGELPGVIGVHGEPWRTFRTRVQKPILQPRVVKQYIGPIETVTELFIERMVEMKDENDEMPDDFDNEVHKWSLECIGRIALDVRLGCLDKNLSNNSEPQKIIDAAKFALRKIAILELKAPYWRYFPTTTWRKYIENMDYFRSVCMKYIQMALENLKKKDNKQELSLLERILETEQDPKIACILALDLILVGIDTISMAVCSVLYQLATRPLEQEKMHEELVRIMPDPNCQLTSEMLDKMVYLKSFIKEVLRMYSTVIGIGRVLQEDTVLCGYRIPRGTQ…
Pl_CYP314A1	Pl_c3597_g1	CYPmito	CYP314A1	5prime_partial	Pl_CYP314A1	GGACTTGAGGGCTTTCCTCAACTATACTAGATCCCTCACCAGCCGTTTTTTAAGGAAAAAGAAGATACGAACAGTAGAGCATATTCCTGGGCCCACATGTTTCCCAATCATCGGTACTCGTTGGATATATTACGGAAGATACAGCCTTGAGAAGATTCATGAAGCTCACAAGGATTTATGCCGCAGATTTGGCCCAATAGTGAAAGAAGAAGCTTTGTGGAACATACCAGTAATTAATATCTTTGGCAAAAATGAAATTGAAAAAGTACTCAGACAACCGAGCAAATACCCTTTACGACCACCTACTGAAGTAACCGCATATTACAGGGCTTCGAGGCCTGACAGATATCCATCTCTTGGTCTAATCAATGAACAGGGTGAAACGTGGCATACTCTAAG…	DLRAFLNYTRSLTSRFLRKKKIRTVEHIPGPTCFPIIGTRWIYYGRYSLEKIHEAHKDLCRRFGPIVKEEALWNIPVINIFGKNEIEKVLRQPSKYPLRPPTEVTAYYRASRPDRYPSLGLINEQGETWHTLRSHLTPELTSAKTMSSFFPELLSVTEDFIRLLQVSKHENGTVENFDDLACRMGLESTCCLILGKRLGVLEDEANEVSLRLANAVKEQFCASRDTYFGLPLWKLYPTKAYKQFVKAEETIYDVISEMVENAKNLENDTYLDESPSVFLSILNNPGLDIREKKAGIIDFIAAGIKTLGNTLVFLLYLMAKNPECQEKLAEEIESLTGGKELTLQALVKANYLKACITESYRMLPTAPCLARILETDMQLNGFHLPPGSVVLCHTWQASL…
Pl_CYP3221A1	Pl_c7698_g1	CYPmito	CYP3221A1	Complete ORF	Pl_CYP3221A1	GTAACAGTTTTGGGTTATCTAGGTTTCAATTTTTGTATAATTAAGTTTTACCAAACCTGTGTGTGTGTCTATTTCTGGAAAATTTAATGCGCTACCATAATGTTTTTCGAGGAATCTATGCCAAACGTAATATTTTCAAAGGAATACAAAAGAGCTCCTATTTGGACCAACTACAGCCTTTGCGGAAGTCTCTCCTACAGAAGATTGAAGTTGATCAATTTGCCAGATCACAGAAAGAAGAAGTTTATGTTCTTCCATTTGATGAGATACCAGGTCCCAAAGTGCCTTCTTTCGTACCTTCCAAGTATATAGTAGGGCCAATACAACAAGCCCATAGTTCAGGACTGTTCCAGCCCTATGAAATGCTGTTTACTGTGTATGGACCCCTTGTCAGGGTCA…	MRYHNVFRGIYAKRNIFKGIQKSSYLDQLQPLRKSLLQKIEVDQFARSQKEEVYVLPFDEIPGPKVPSFVPSKYIVGPIQQAHSSGLFQPYEMLFTVYGPLVRVNGDSLLVSHPRYIEKIMAISRPNRSALSTMERKRRLSLPIRMPEYELDFTQLSKKCENILNFKPNHFNKRIEVASDQLITRMYYNRNLQHEVPNLDEELYHWGLQSMFSCLFSKDSSFLQDPAGQSKFGPKSGVYQTYQSFLNASYCLAEAEAGPLGRLVRQRSVANHIDVMNGILCRNLRTKYLALWRDKDEKLEPDLVDAMILRDKMNSDDILTRLCDIVILGVNIVAHSVGFLIYHLAKSPVYQPMLHEAVMKANSDSLHDIDFMNYCIYESMRLIPPFPSLSRDLDRDIIL…

## Sheet: COE
Gene ID	Clan	Family	Completeness	Nucleic acid sequence	Predicted protein sequence
PlewCCE09	HPP	Beta esterase	Complete ORF	AGCTGATAGTGAATAGGAATAGAGAATGCTGTGGCTATTATTATTGGCAGTGGCGAGCTGCCAGGCGGATGTGGGGCCCATCGTTGAAATCTCTCAAGGAAAGGTCCAAGGATTCATCACAGTCTCCAGGGGTGGAAGAAACTATAAGGTCTTCGCCGGCATCCCCTATGCCAAGCCGCCCGTCGGAGAGCTACGCTTCAAGGCTCCAGAAGCAGCAGAAGGATGGACTGATATCCGGCAGGCTAAAGAACACGGTCCTCTCTGCCCCCAGGTCAACATCTACTTCGGAGGTGGTCCTGCGGGTGTGGAGGACTGCCTCTACCTCAGCGTCTTTACTCCGGAGAAAGACGGAAAGTACCCAGTGGCCTTCCACCTTCACGGCGGAGGGTGGATTTTGGG…	MLWLLLLAVASCQADVGPIVEISQGKVQGFITVSRGGRNYKVFAGIPYAKPPVGELRFKAPEAAEGWTDIRQAKEHGPLCPQVNIYFGGGPAGVEDCLYLSVFTPEKDGKYPVAFHLHGGGWILGEGPRMKGPQYLMDEDVVVVDFNYRIGVLGFLSFEDDVVPGNMGLKDMVMALKWVKQNIAKFGGDPDRITLVGECAGADAVYHLMVSPMSKGLFSGGIAESGSSYTTQAVSPPGLARQRAEEVAKLFGCTGPTTTEMVNCLREKDALEIAAALPKFMNFQIDPVLSFSPVLEMHSAEPALTAPMSEWKPAPVPLLTGITSGEGLLRTMFFTKNFDVSQLESDFNNKISNTLMLPDFSSEPEKTMTKIRDYYFTGNSISTMENFKNLTDMIGDSWF…
PlewCCE07	HPP	Beta esterase	Complete ORF	GGCACTGCTCTCCTGGAGTCAGCGCCACCATCTTCCACAGAACGATAATGATACTACTACAGACAGCTATAGCAGCTTTGCTGTTGATAGCAGCCTCCCAAGCTCACGATGATCCACTCGTGGTGGAGACGACAGCTGGTAAACTGCGTGGCCGTTGGATGACTTCAAGGGCAGGACGTAAATTCATGGGTTTTACTAGCGTTCCTTACGCCAAACCTCCTGTCGGGTCTCGGAGGTTTGAGCCTCCAGAAGAAATGGATAGATGGACAGGAATCAGAAACGCTACCGAGCCAGGTCCATGGTGCTTGCAGTACAACACCTTTGATATTGAACCCGAGGCTATTGGGTCCGAAGACTGCCTCTTCCTGGCTGTTTACACCCACCGGACTACAAGCAGGA…	HCSPGVSATIFHRTIMILLQTAIAALLLIAASQAHDDPLVVETTAGKLRGRWMTSRAGRKFMGFTSVPYAKPPVGSRRFEPPEEMDRWTGIRNATEPGPWCLQYNTFDIEPEAIGSEDCLFLAVYTHRTTSRNAVMIHFHGGGWNSGDAEHKTLPTYMMDKDVVIVDVKFRLSWFGFLSFEDKVMPGNQGLKDQVMAMKWVQKNIAKFGGDPGRVTLVGESAGAGSVYHHIVSPMSKGLFHQGIAESGTSYNGWAIAPPGLAKTNCLKVAKLLNCPTDTTTATVSCLKTKNASDIAATLKEFLVWQIDSTVIWPVLEPEGPGAFLTGPISKWKHNPVPLMLGTTSGEGLLRTGYMAYYKTDMNWLNDNFERLAPLSLMYAYTASNPAEITKKVREFYFQ…
PlewCCE05	HPP	Beta esterase	Complete ORF	AGTAAGGCAAAGATGCTGGTCCACTGCAGATGGACCATGGACAAGTTGCCCTATCTTCTTGTACTCCTTTCGGCGGCGACAGTGCTCGCCCATGATCCTCTGGTTGTGCGGACTGCCCATGGTATGCTCCGAGGGTTCAAAGCCACCTCCAGATCCGGAAGGGAGTTCCTTTCCTTCGCTAGCATACCATTCGCCAAACCTCCTGTTGGCGCCCTAAGGTTTCAGCCACCCCAAGAACCGGAACCATGGGAAGGCGTGAGGAACGCAACAGACCTAGGGCCATGGTGTATACAATATAACATGTACGACATACCTCCGAAAGTCTATGGAGTTGAGGACTGTCTTTACCTAGCTGTGCATACTCACTCTACTCGAGGTAAAGCTCCCGTTATGTTTCAC…	MDKLPYLLVLLSAATVLAHDPLVVRTAHGMLRGFKATSRSGREFLSFASIPFAKPPVGALRFQPPQEPEPWEGVRNATDLGPWCIQYNMYDIPPKVYGVEDCLYLAVHTHSTRGKAPVMFHLHGGGFISGNGPHKTDPRYLMDEDVVVVDINYRVGIMGFLSFEDEVMPGNQGMKDQVMALRWVKKNIAKFGGDPNRVTLVGESAGAGSVYHHTVSPLSRGLFHGGIAESGSSYNLWCVTPPGLAKTYAEKLAGLVSCPKDNSKAAVDCMMKTDARELVGHMEDYRVWQIDPLILFLPVLEPAGPGAFLTGPISKWQHNPVPLLMGTTSGEGLLRTGYFLYYNMTFKWYDDNFERLAPVSHLYFAAASKPNEVTRKLRQFYFGDRQISINDWVNITNAY…
PlewCCE08	HPP	Beta esterase	Complete ORF	GCAGATGCGCTAGTTTTTCTCATCTATCCAGATCGAGCAGCAGTAAACGCCATGCAAAAGTTAGTTCGGAATAACCATAAAAACGAGTTCGATTGATAAATAACCCGTAAGTTGAAAAGATCTACAATGATTTTAATTACTACAATGAAGGCTCTGCAGACAGCCATTCTCTTGCTCTTCGTGGGAGGATCGCTAGCCGACAACCAGTTGATCGTGGACACGTGTTCAGGCAAAGTACGTGGACGCAGAATGACATCCAGAAATGGACGTTCTTTTCTAGCATTTTCCGGTGTACCGTACGCAAAGCCTCCACTAGGTAGTCTCAGGTTCCAGCCCCCCGAAGAAGTGGAGAAATGGACCGGCATATGGAACGCCACTGAGCCAGGTCCTTTCTGCCTG…	MILITTMKALQTAILLLFVGGSLADNQLIVDTCSGKVRGRRMTSRNGRSFLAFSGVPYAKPPLGSLRFQPPEEVEKWTGIWNATEPGPFCLQYSPFDENPEVTGNEDCLYLSVYTHSTRGRAAVLFHIHAGGFYIGNGERWYLPNYLMDEDVVVVDVNHRLSFLGFLSFEDKEMPGNQGMKDQVMALRWVKNNIARFGGDPNKVTLVGESAGGASVYHHTVSPLSRGLFHRGIAESGTSYIPSSLAPPGFGKSVSQTLAKNLGCPINSTSAAVACLRSKKGSDIVLRIVDLVRWQVDLEMSFPVLEPEGHGAFLTGPISKWQHQPVPMIIGQTSGEGLLRTQYIAENKTDFDWLNDNFDRLAPTSLWYSASASNPDEVTRKVRNYYFPNGQIRPEYWFN…
PlewCCE03	HPP	Beta esterase	Complete ORF	ATTCGTCGCAGGACCATGTACCTTCAGATTAACGTACTCTTGCTGTTCGCAACTACGGCCTTTGGCAATGATACCCCTGTCGTGGAGACGACAGCTGGTGCAGTCCGCGGCTTCACCTCCAGGTCAAGGTCCGGAAGACAGTTCTTGTCCTTCACCGGGATACCCTTCGCTAGGCCTCCTCTTGGAAAACTCAGGTTCAAGCCACCTGAAGAGCCAGAACCATGGACGGGAATCAGGAATGCTACAAATCCAGGACCTTTCTGCATCCAGTACAACATGTTCCAGCTGAAGCCTAAAGTCATTGGATCTGAAGATTGCCTCTATCTTTCAGTCTTCACTCATAACACCAATGGAAGTGCTCCTGTGTTGTTTCACATTCATGGTGGCGGTTTCATCGCT…	IRRRTMYLQINVLLLFATTAFGNDTPVVETTAGAVRGFTSRSRSGRQFLSFTGIPFARPPLGKLRFKPPEEPEPWTGIRNATNPGPFCIQYNMFQLKPKVIGSEDCLYLSVFTHNTNGSAPVLFHIHGGGFIAGDKSKTSPIYFMDQDVVIVNVNYRLGIMGFLSFEDHEQPGNQGMKDQVMALKWVQKNIAKFGGDPNRVTLVGESAGGASVIHHIISPQSKGLFHRGIAESGSSYNTWTVLPPSLAKDRARNLTRLASCTFNNTRDAVTCLQEKNASQLVELMEQFREWQIDGLMMIFQPVLEPNSSDAFLTGPISTWKHNPVPLFIGMTSAEGLLRTRYFLEYNMDFKWYNDNFEMVAPISFQYVASASNPDEVTRKIRQYYFGEKEITAASWLNI…
PlewCCE04	HPP	Beta esterase	Complete ORF	ACAACTTTTTTTTTGTTAGTCGCAGGACCATGTTCCCTCAGGTTAGCATACTCTTGCTGCTCGCAATAGCAGCCTTTGGCGATGATGCCCCTGTCGTGGAGACGACAGCTGGTGCAGTCCGGGGTTTCGCTTCCAGGACAAGATCTGGACAACCGTACTTCTCCTTCGAAGGGATACCCTTCGCAAGGCCTCCTCTTGGAAAACTCAGGTTCAAGCCTCCGGAGGAACCACAACCATGGACGGGGATCAGGAAAGCTACACATCCTGGACCTTCTTGCATTCAATACGACATGTTTCAAATGAATCCTAATGTCACCGGGTCAGAAGACTGTCTGTATCTTTCTGTCTTCACTCATAATACCAGTGGCAGTGTTCCTGTGTTGTTTCATATTCATGGTG…	NFFFVSRRTMFPQVSILLLLAIAAFGDDAPVVETTAGAVRGFASRTRSGQPYFSFEGIPFARPPLGKLRFKPPEEPQPWTGIRKATHPGPSCIQYDMFQMNPNVTGSEDCLYLSVFTHNTSGSVPVLFHIHGGGFISGDKSDMGPSYFMEQNIVIVDINYRLGIMGFLSFEDHEQPGNQGMKDQVMALKWVQKNIAKFGGDPNRVTLIGESAGGASVVHHIISPLSRGLFHRAIAESGSSYDIWTVLPPGLAKNRARNLTRLASCAFNSTREAVTCLQEKNANELVALMEQFREWQVDCLMLLFQPVLESQSSEAFLTGPISTWQHNPVPLLMGMTSGEGQLRTQYFLEYNMDFKWYNDNFESIAPITFQYVASASNPDEVTRKIKQYYFGDNEITAAS…
PlewCCE01	HPP	Beta esterase	Complete ORF	AGTCATGCTCAAGCTTCTACTCTGTTTGTGCTTCTTCTTCTGCTCTGAACTGAGCGAGCCGCAAGCTGCTACTAAGCATGGCACTTTGCGCGGGAAATGGATGGAAAGCAGAAATGGCAAATCTTTTGTTGGTTTCGAAGGAGTACCATTTGCCAAACCTCCAATCGGAAACCGTAGATTTAAGGACCCGGAATCTCCAGACAGATGGGAAGGAATCAGGGACGCCCTAACGCCTGGACTAGAATGTCTCCAGTACGACTACATCACCGGGTCAGGGACGATCTGGGGCAGTGAGGATTGTCTATATCTCAGTGTGTACACTCCAGATGTCCTATTCAGCAACTTACTGCCAGTTCTGGTCTACTTCCACGGAGGTGCCTTCGAGTTCGGGCTAGGGCA…	VMLKLLLCLCFFFCSELSEPQAATKHGTLRGKWMESRNGKSFVGFEGVPFAKPPIGNRRFKDPESPDRWEGIRDALTPGLECLQYDYITGSGTIWGSEDCLYLSVYTPDVLFSNLLPVLVYFHGGAFEFGLGQTLHGPEYFMDEKIVLVSVNYRLGPFGFLSFEDEDLPGNMGLKDQQLALSWVRENIAVFGGHPKKVTIMGESAGGASVNYHLVSPLSKGLFHKAISMSGSAYSPWALVKSGIARERATKAAEAIGCPYNGTKATLNCLRTKNATEIAGLRQQFTDELRDPLTYYGPVVDSKSERPFLPDHPKKLPYYPVPRIIGASSGDGRLKTDIFTVTDEFSWNALNSELSDFIRTSLLFIQTVAGDDMLTDEIRQFYFNGGTLSNDSFANMTNL…
PlewCCE06	HPP	Beta esterase	Complete ORF	CATTCAAGGTGGAGCAGCCTTAGTGAATACAAGCAGGACTTTTCCTGGTACAAGCCATGAAGATCTTATTGTTCATTCCAGTCCTTCTTATGGCTGCAAAAACATTTGCTCATGATCCGCTGGTGGTAAAGACTACACATGGTAAGCTCCGCGGTTTCAGAGCCACCTCCAGATCCGGAAGAGAGTTCCTTTCCTTTGCAAATATACCCTTCGCAAAGCCACCTGTTGGTTTACTCAGGTTCAAGCCACCGCTAGAACCAGAACCATGGAAGGACATAAGGAATGCTACAGACTTAGGACCATGGTGTATCCAATACAACATGTACCAAAGGCATCCAACGGTTTTTGGTGTCGAAGACTGCCTTTACCTTGCTGTATATACACATAATACTAAAGGGA…	MKILLFIPVLLMAAKTFAHDPLVVKTTHGKLRGFRATSRSGREFLSFANIPFAKPPVGLLRFKPPLEPEPWKDIRNATDLGPWCIQYNMYQRHPTVFGVEDCLYLAVYTHNTKGKAPVMVHFHGGGFISGNGPHKTDPRYLMDEDVVIVDMNYRVGIMGFLSFEDEVMPGNQGLKDQLMALHWVQKNIAKFGGDPKKVTLVGESAGAASVLFHTVSPLSKGLFHAGIAESGSSYNLRCIMPPGMAKERAQRLADLVSCPSNNSQDATDCMLKKDAKELVGHMEDFRIWQIDPMLLVLPVLEPAGPEAFITKPINSWQHNPVPLLMGMTSAEGLLRAQYLLSYNTDFKWFNENFERLAPITFLYYRSASNPDEVTKKIRQFYFGNKEISEDSWTNLTNAY…
PlewCCE02	HPP	Beta esterase	Complete ORF	AGACAATAGCTGAATCTAGAGGAGGAATTACAGTTACAAAGAAAACTATGATGCTGAAAACAATTGCTTTTCTGCTTTTCTTAAAAGCTGCCGTATCAGATGATCATCTTTTGGTGGAAACAACATGTGGTGCTGTCAGTGGGTTTACATTGAGTTCCAGATCTGGTCGCCAATACCTTGCCTTTAAAGGTATTCCCTTTGCAAAGCCACCGATTGGACCACTAAGGTTCAAACCTCCGGAAGAACCGTTACCATGGTCAGGATTAAGGAACGCCACAGAGGATGGGCCATATTGTATTCAGTATGTTACCTTGTTACCCGAGCCAAAGGTCAGAGGAAAAGAAGATTGTCTCCTCCTCAATGTTTTCACACCCAATACCGGAGGGAGATTGTCTGTCC…	TIAESRGGITVTKKTMMLKTIAFLLFLKAAVSDDHLLVETTCGAVSGFTLSSRSGRQYLAFKGIPFAKPPIGPLRFKPPEEPLPWSGLRNATEDGPYCIQYVTLLPEPKVRGKEDCLLLNVFTPNTGGRLSVLFHIHGGGWARGDKTITGPEFLMDHDIVIVDVNYRLGPLGFLSFEDEVMPGNQGLKDQLMALRWVKKNIANFGGDPNRITLVGESAGAASVNHHLVSPLSRGLFSGAIVQSGGSYSAWALSPPGLAKSRAKKLARLLSCPEEDTEEEVACLTRKDPADIIKELGHYIEWQVDPYLVFQPTLEPAGPEAFLPGPIRKWHHDPVPLLIGINSAEGYIRTKYFLKFKMDFKWYSDNFENLAPLSVDYLHSASNPHELTNKIKKFYFGDAD…
PlewCCE21	HPP	Beta esterase	Complete ORF	AGTCATGCTGCTGCTGGTCGTGGCGTTGCAAGTGGTCGGGGCTTCGCCCCAGATCGTGAGCGCCCCATCGGGCCACTACCGGGGCTACCAACTCACATCCAACAGCGGGCGCCCCTTCCAGGCCTTCTCCGGCATCAGATACGCTCTCCCTCCAGTAGGCCACTTTAGGTTTCAGGAACCTTTACCCCTTCATGACACAGATGAAATCTTAGATGCAATGGAAGAAGGATCTCCTTGCCTTCAAATTGACTCACTTGATACTTCAGATGAAGTTATTGGTGATGAAGATTGCCTTTACCTAAATATATATACACCTGATGTTTCCAATGGAACTTATCCAGTTATATTTTGGATACACGGTGGGAGCTGGAAGTTTGGCTCTGGATCTTCCTCCATGTA…	MEEGSPCLQIDSLDTSDEVIGDEDCLYLNIYTPDVSNGTYPVIFWIHGGSWKFGSGSSSMYGPGAMLDKDVVLVTINYRLGPLGFSSLEDDIHPGNLGLKDQLAALHWTHRNINAFGGDPDRITAAGQSAGAASVYFLMNAPAAQGLLVGGIAQSGSWLSPWAVGTPGSIREKTLKLAQLTDCKGKTSAAVMSCLLDVPGKKLIEAVKSFGLLEQELLPFRPVIEPKGGIILEDPWLTVPTPLPVLTGFTSAEGAFVAVILSQGGGLLITVLDQAFNRFAPDMLMYADTASSPSMVTNAIRNFYLGETNITAQNLGPVIDMVSDAWIVFPVHEAALRQTGRIYGYMFDYKGATDVVHVLGSKQDFGVSHGDDVPYLFNTEKLNIQTIGDESDRNRSQEL…
PlewCCE28	HPP	Beta esterase	Complete ORF	ACATTTCTCGGTTCATCATCAACATGTTTAAGATAACTATTCTCAGTACTTTTGTTTTATGTACATTGCCATGGATATATGGATCAAACCAACCTGAAGTGATTTTAAAACAAGGACCTGTCAAAGGTCTGTTTAAGAGAACCATAAGTAACAGGCTATACTCGAGCTTCGAAGGGATACCTTACGCTAAACCTCCGCAAGGAAAATATAGATTCAAGGAGCCGGTATCGCCTGAACCTTGGACTGGTGTTTACAATGCAACAAGGGAACCGCCGAAATGCCTTCAAATTAATTTTCTTGGAGAAAAGTCTGGTTCGGAGGACTGCCTCTACATAAATGTTTATACCCCTAAGTTGTCTTCCGGGAAGGAAGAGGAAAAGCTTCTAGATGTGATAGCGT…	MFKITILSTFVLCTLPWIYGSNQPEVILKQGPVKGLFKRTISNRLYSSFEGIPYAKPPQGKYRFKEPVSPEPWTGVYNATREPPKCLQINFLGEKSGSEDCLYINVYTPKLSSGKEEEKLLDVIAFIHGGGFMSMESTFHKANILLDKDIIFVTFNYRLGALGFMSAEDDVLPGNNGLKDQTLALKWIKENIAMFGGNPESVTLAGISAGGASCHLHVLSQLSKGLFKGAMCMSGASLNYWAIYENPRSKALYVANELGCPVNETKLMLKCLRRRPAEHIVDVTMRFWPWKIPSISYGPVIEPPGPNAFISERPLDILKRKGAMDIPLLLSFVADEGLNIGAALHGNQELMEDLMNRWDQLWPVIVLLDNVTPSSIKPLISQKIKEYYKIDKTSESSLI…
PlewCCE23	HPP	Beta esterase	Complete ORF	AGTTCCAATGGAACTAGATCTTCTGAGCTTCTCCATGACTGATGTCTCAGCTATTATAACGCACATATATGTTTAATTTCATCCGAAATATTATTTAAATTTGCATTATCACGTGTTAATTTGTAATAATATATCACTCTATTTATATTAATCTTTAAAAAAATATCAGAAGATATTTAAAATTTTAATAGATAACAGCCTATGAACTTCGTAATCAGTATTAAAGATGTACTTCTACATAACTACCTGTTGTTTATTATTGGTTTTTAATTTATGTTTAATCGAATCTTCAAGTCTTCCTGAAGTAACTATCGAGCAGGGTGTTGTAAGGGGATTATATAAAAAAACATATAGCAATCGTCAAATAGCCAGTTTCGAAAGTATTCCATATGCGAAACC…	MYFYITTCCLLLVFNLCLIESSSLPEVTIEQGVVRGLYKKTYSNRQIASFESIPYAKPPIGEYRFKEPIPAGPWLGIYNATREPPSCVQFDLLQNKTIHGSEDCLYINVYTPQLPDGNTKEPKLLDVLAFIHGGAFILGKSGYHGPSILLQKDIVLVTFNYRLGPIGFLSTEDSIVPGNNGLKDQVLALKWIQKNIAAFGGNPNSVTISGQSAGGGSSSFHLLSPLSKGLFQRAICMSGVALNPWAITENLKEKTMVVATDLGCPVNDSQTMVNCLRSRPAEHIISVTAKYLYWGDMYPILFFGPVIEQPSETAFISDLPANIIKDKKGSDVPVIFSFVHDEGLVAAGAILNKPGLFADLQSRWDELLPHILDYNYTVTPERKSEISQKIKEKYKIDDT…
PlewCCE24	HPP	Beta esterase	Complete ORF	ATTACATTTACTTGAACCGTTCACTAGACATTGATCCTATAATGATGAGTTAAATTTTAAATCTTTGCAATTACAATTTATCGTGTAATACAGAAATTATTTTAGTTCAGCATCGAATAAAATTTTCAATCATATAATCTATCTTTGAAATAAATATTAAAGATGTACTTTCATTCAGTTTTATATATTTTTATATTTATAATTAACATTTATTTAATTGAATCTTCGACTCAACCGGAAGTTACTATAGAGCAAGGTATCGTAAGAGGGTTTCATAAAAAAACTATTAACGATCGTGAGATTGTTGCTTTCGAAGGGATTCCTTATGCAAAACCTCCATCAGGAAAACACAGATTTAAGGAACCAGTACCAGCAAGCGCTTGGTTAGGTGTTTACAAT…	MYFHSVLYIFIFIINIYLIESSTQPEVTIEQGIVRGFHKKTINDREIVAFEGIPYAKPPSGKHRFKEPVPASAWLGVYNATRKPPSCLQYDLMLTKTVMGSEDCLYINVYTPKLPDGKSTNPELLDVLAFIHGGAFVMGESGHHGPSLLLQKDVVLVTFNYRLGPLGFLSTGDNVVPGNMGLKDQSLALKWVQKNIAAFGGDPNRVTLGGLSAGGASCHLHLLSPLSKGLFQKAICMSGVSLSPWAIAENTKEKTIVIASDLGCPTNDSHIMINCLRNRPAEHIITQITKFSYWTDSIPLVNFAPVIEPPSATAFISDLPTNIIKEKRGSDVPVLLSYTLDEGLVGTVDIITKPELYATMMSRWDELLPYVLDYHYTAAPEKKIEIGQLIKKHYNVDDT…
PlewCCE27	HPP	Beta esterase	Complete ORF	AGTTTACCTTAGAAACGTACCTGTATGGTTCTCTACGATGAAGATTTTTAACTGTATTTGTGTTTTTACTTCACTTTTGATCATTGTTTATTGCAATAATCAACCCGAAGTGAGGACTTCTCAAGGTACAGTGAAAGGATTGTATACAAAAACTATCAACAATAGGGAAATTGCCAGCTTTGAAGGTATTCCCTATGCTAAACCTCCTTCTGGAAAGCATCGTTTCAAGGCACCTGTTCCTTATGGCCTTTGGTATGGTGTCCTGAATGCAACCAGAGAACCCCCGGTTTGCCTTCAAATTGACTATCAAAATAATCCAAAAGCTACTAAAGGATCTGAAGATTGTCTCTTTGTCAATGTGTACACTCCACAGTTGCCTGCCGATTCAGCATCACCTAA…	VYLRNVPVWFSTMKIFNCICVFTSLLIIVYCNNQPEVRTSQGTVKGLYTKTINNREIASFEGIPYAKPPSGKHRFKAPVPYGLWYGVLNATREPPVCLQIDYQNNPKATKGSEDCLFVNVYTPQLPADSASPKLLDVIAYIHGGAFMEGQSKLHDPYILLDKDVVLVTINYRVGLLGFLSTEDEVVPGNNGLKDQTLALKWIQQNIAYFGGNPKSVTITGHSSGGDSCHLHLLSPLSKGLFKSAILMSPAVALRMKKNLNEKTKIVANDLGCPTNDSLSMVNCLRNRPASHIVLLSPILQHNGNPRDIVGPVIEPAHPDAFISEPPIDIIKKKGAADVPILLTFVADEGLISSAGILVNDKDFSEFVRDLDNILPYYLDLDLDNSMPPESRSQIIQKIK…
PlewCCE29	HPP	Beta esterase	Assembled from two parts in one transcript	AGTGCGATTAATAGAGTTACAAAATTACGTTGGTGGCCTTTATGTAACGTTGAAGAACAGAACGACCAGGAAATTCAAGTAATGATGCTGAGGTTCGTGGTGTGTGCCTTGGTACTGTACCAAACCACTGTACTGGCTACCCAGCCAGAGGTGGTTCTACGGCAGGGTACCCTCAAGGGCCTCTGGGTCAATTCCTACGGTGGTCGTCCCTATGCTGCCTTCTACGGAATACCCTATGCCAGGCCTCCCGTCGGCAAGCACAGGTTTAAGGAACCAGTGCCAGCAGAACCTTGGTTGGGTGTTTTAAATGCGACAAGAGATCCGCCAAAATGCCTGCAAATGGACTTCTACTCCGTGAGCTCACCAGCCAAGATCTTAGGCTCAGAGGATTGTCTCTAC…	SAINRVTKLRWWPLCNVEEQNDQEIQVMMLRFVVCALVLYQTTVLATQPEVVLRQGTLKGLWVNSYGGRPYAAFYGIPYARPPVGKHRFKEPVPAEPWLGVLNATRDPPKCLQMDFYSVSSPAKILGSEDCLYVNVFTPRLTTGVDGKPLDVIAYIHGGAFMVWSSVEMGPDYILDRDIVLVTLNYRLGPLGFFSTGDAAVPGNNGMKDQVLALKWIQENIAAFGGDPNSVTLAGFSAGSASVQYHLLSSSQPRTLQGSHLCQWFFPPLSQGLFKGAICVSGSSLNPWAMAEDVREKSFFVGKELGCPVEDSLSLIKCLRKRPAEHIVETTKYFLSWFYNPFSPYALVVEPPVANAFLPDTPINLIKQGKGADVPIMFTFTKDEGLFPAYDLINTPEIS…
PlewCCE30	HPP	Beta esterase	Complete ORF	ATTGCTCTTGGAGACCAAGCTGATACAACATGTTCCCTCGAGCTCTTCTGTTACTTCCGGTGCTGGTATCGGCCCTGCCCCAGCCCGAGGTGCTCCTCCAGCAGGGCTCTCTCAAGGGCTTCTGGTCCACTTCCGTCGGCGGTCGCACCTACTCCACCTTCCTGGGGGTGCCCTACGCCGAACCGCCCATCGGCCAGCTCAGGTTCAAGGAACCAGTGGCTCACTCAGGCTGGACAGGGACGTACAACGCGACGCGAAGACCGCCGCCTTGCCTCCAGTACAGCCACATGACCATGGGCACGCCGTTCGCCGTCCACGGCTCCGAAGACTGCCTCTACCTCAACGTCTACACACCAAGGGTGGGGCCTAAGGGCGAAGACAAGACCCCTCTGGACGTGA…	MFPRALLLLPVLVSALPQPEVLLQQGSLKGFWSTSVGGRTYSTFLGVPYAEPPIGQLRFKEPVAHSGWTGTYNATRRPPPCLQYSHMTMGTPFAVHGSEDCLYLNVYTPRVGPKGEDKTPLDVIVFIHGGAFMFLSSTFFDASILMDRDVILVTMNYRLGPLGFLSTGDEVVPGNNGMKDQTQALKWVRDNIAAFGGNPNSVTIAGFSAGGASVDYHVLSPLSKGLFNAAICMSGVALNPWTFAESAREKADFVANELGCPTHDSNAMIECLRRRPAEYIAETTKHFQPWLYNPFSPYAPVVEPAGPIAFLPDLPMNILKSRKASDVPLLLTFTKEEGLYPGAEIAGKPENLKELRERWDELIPHLLDFNYTVGNCQERRLQVIQKIKKHYNIDLATKE…
PlewCCE32	HPP	Beta esterase	Complete ORF	ATTCCAAGAAAGGGCTCCCAAGATGCAGAACCTACTCTGTGCTTCTGTCTTGGCGATTCTCCACGTCGTCCATTCTTCCCCTGCTCAGCCTAGCGTCCAACTGGACCAAGGATTGCTCAAAGGAAAATATGAAAGGACATTAAACAACAGGAAGATTTCGTCCTTTTTGGGGATACCTTACGCAGATCCACCGATATCGAATCTTCGTTTTGAGGCACCAGTGGCCGCGTCGAAATGGTCAGGGATTCTGAATGCTACGACCCTGCCTCCAGAATGTTTACAGTACAGCCATATGACATACAAATACGATTTCTGTCAAGTAACAGGCTCTGAAGACTGTCTTTATTTGAATGTTTACACTCCAAAGCTTTTTGATGGCGATGATGTGAAACTAATGGA…	FQERAPKMQNLLCASVLAILHVVHSSPAQPSVQLDQGLLKGKYERTLNNRKISSFLGIPYADPPISNLRFEAPVAASKWSGILNATTLPPECLQYSHMTYKYDFCQVTGSEDCLYLNVYTPKLFDGDDVKLMDVIVFIHPGTFMYFSSAYSSPSALLDRDVVFVTFNYRLGILGFMSTGDHVVPGNNGLKDQILALQWVKKNIKTFGGDPNRVTIAGLDAGAASVHYHLLSPLSKGLFKSAISVSGSALCPWATAENVREKTAKVADELGCPTGNSKAMVECLKNRPATNIVGFTKIFIPWLYNPYAPYGPVVEPEGPTAFISDTPLNIIKKGQVNDVPWLVSFTSEEGLYPAAELLGTKSHITEMEERWEELLPHLLDFNYTVAHDRLAKVSKLIKDH…
PlewCCE25	HPP	Beta esterase	Complete ORF	GATAACAGTAATCAAACACTGTCAAAATATCATAAGATGCACTTGTACATAATTTTCTTAAGTTATTTCGTTTCAATAAGTTCGGTATTGACGAAAGACTTACCTCAAGTTTCGATTGAACAAGGTGTCGTTCGAGGATTGTACATCAAAACATTCAAGAATCGACAGTTCGCAAGCTTCAAAGGTATTCCTTATGCAAAGCCGCCATCTGGAAAGTACAGGTTTAAGGAACCTGTCCCAGCAGATCCTTGGATTGGTATCTACAATGCTACCAAACCTCCACCACAGTGCTTACAAATTGACCCGACAGGCGCCAAAGGCTCAGAAGACTGTTTATACTTAAATGTTTACACACCACAATTGGCTGCGAACTCATCCAAACCATTAGATGTAATTGCT…	DNSNQTLSKYHKMHLYIIFLSYFVSISSVLTKDLPQVSIEQGVVRGLYIKTFKNRQFASFKGIPYAKPPSGKYRFKEPVPADPWIGIYNATKPPPQCLQIDPTGAKGSEDCLYLNVYTPQLAANSSKPLDVIAFIHGGAFFAGKSSDISPYLLLDKDLVLVTFNYRLGPLGFLSTEDDVVPGNNGLKDQVLALKWIQKNIAAFGGNPNNVTLGGVSAGGVSCHYHLLSPLSKGLFKRAICMSGVALNPWASAKHSKEKAMIIAGQLGCPTNDSHKMVACLRDRPAGHIVDLSKQFLYWGSTFPLVFFAPVIEHSHPNAFISESPIKIITERKGSDVPVLLSYTIDEGLLGAAEIISKPGMFNELLKRWDELVPHVLDYNFTITSQRRLEVNQQIKDYYK…
PlewCCE22	HPP	Beta esterase	internal	ACTTTCTTGTCCTTCATTGAAACTAGAGCAGTTTAATCACATAATAATGTACTCATAAAGGTTATTTAGTTATTATTTTATAACAGTCTATGTAACCTCAAAGATGTACTTCTGCATAACTTTTTGTTTTCTACTATTTATTTGTAATTTTTGTTCAATAAAATCTTCAAGTCTTCCAGAAGTAGAAATAGAACAGGGTTGTTAGAGGGCTGTATACAAAGACATTTAGCAATCGTCAAGTAGCCAGTTTCGAAAGTATCCCCTATGCAAAACCGCCGGTAGGAAAACACAGGTTTAAGGAACCTGTTCCATCAGAACCATGGTTGGGTATATACAATGCAACGAAAGAACCGCCATCGTGTCTTCAGCTCGATTTATTTATAACTAAAAGTTTACTCG…	MGLKDQVLALKWIQKNIAAFGGNPNSVTIGGLSAGGSSCHYHLLSPLSKGLFHRALCMSGVALNPWSFAENSKEKTMVIANDLGCPTNDSSMMIDCLRDRPADHIVALQKKFLYWGNMFPLVFFGPVVEPPSETAFISDFPVNIVKNKRGSDVPTILAFAADEGLCGAGEILTTPGMFAEMQNRWDELIPFILDYNYTSPVKRRPEI
PlewCCE26	HPP	Beta esterase	5prime_partial	ATGATTCCATTGAAGTTAGGGTTGTGTATTTTTGTTAATATTTTTTTCCAAACACAATGTTCGAATCAGCCTGAAGTTACAATAGCTCAAGGAACCCTAAAGGGGCTCTATTCAAAGACACTCCATGATCGTTCGATCGCTAGCTTTGAAGGAATTCCCTATGCGAAGCCAACTACTAGGGAAACCAGGTTCAAGAAGTCTGTCGCTGCTGATGCGTGGGATGGAGTATTAAACGCGACAAGGGAACCCCCAATGTGCTTACAATACGATTTCTTTATCAATCCTCCTGTTTTAACAGGATCTGAAGACTGCCTATACATCAATGTCTATACTCCTAAAATTTTAGTTACCAGCAGATGAAAAGAATCCTAAACTACTTGATGTACTAGCATTCATTCA…	LPADEKNPKLLDVLAFIHGGVFVTGKSVSYKPFVLLDKDILLVTFNYRLGPLGFLSTEDDIVPGNNGLKDQVLALRWIQKNIAAFGGNPEKVTLVGLSAGGASCHFHTLSPLSRGLFKGAICLSGVALNPMIVPNSKTNTKMIANELGCPTQDSFMMINCLRDRPAEHIVELTKKLLVWRSHPMNPFGPVIEPAGRDAFMSENPVNIIKRGDAADVPIIISFTSDEGLICATDFSNDPNLFNELLNRWDELLPHILNYNFKQPSEQIEISRKIREYYKIDDVTNGRNNLSKMIGDRLFLAGISKLAKLHSRLYSAPMYIQKFSYRGKHSVTELMDIKENLGVCHGDDVFYTLRDYGVWKQFEDPMDMSMSEFMVNMWTSFAANGSLAQNWHPVNMQSSE…
PlewCCE31	HPP	Beta esterase	Complete ORF	AGTGTAGAGTTGGGTCTGCCGCAGTCTGTTTGGTACACCATGCCGCTTCACATTGCGCTCCTCTGTACCTTGCTGTACCCGACCTCGGTACCGGCAAGTCAGCCGGAGGTACTTCTTCAACAGGGTACACTGAAGGGCTTCTGGGACAAGAGTGTCGGAGGACGCACTTTCGCAGCCTTCTTGGGTATACCTTACGCCAAACCTCCCGTAGGGGAACTCAGATTCAAGGAACCTACGCCTGCAGACCCGTGGATTGGAGACTATTATAACGCAACCAAAGAACCAGCACCGTGCCTTCAACTGAACCATGGTTCCTTCAACACGCCGTTCGCCATAATGGGTTCAGAGGATTGCTTGTATCTCAACGTCTACACCCCAGCGATGACCGATTCAGGAGGC…	SVELGLPQSVWYTMPLHIALLCTLLYPTSVPASQPEVLLQQGTLKGFWDKSVGGRTFAAFLGIPYAKPPVGELRFKEPTPADPWIGDYYNATKEPAPCLQLNHGSFNTPFAIMGSEDCLYLNVYTPAMTDSGGTRNKHLDVIVHIHGGAFMFACSTWFGGSILMDRDIILVTMNYRLGPLGFMSTGDSDLPGNNGMKDQVLALKWIQENIVAFGGDPNKVTIAGFSAGGASVHYHLMSPLSQGLFKNAICASGTSLNPWTFAENARDKAFFVARELGCPVEDTSSMLNCLRNRPGQHIVAITRSFLPWLYNPFSPYAIVVEPPGPNAFLSETPINLLKQGKVADVPILFTFARDEGLYPGAEIVGKPENLKQIKERWDEVLPSVLDYNHTAPCEKTKRE…
PlewCCE33	HPP	Beta esterase	Complete ORF	AGATCCAAGATGTACCCCTTGCTGTGCGTGATTTTTTTCTCCATCGGAAGTACGCTTTCGGAACCACCAATTGCAGTGGTAAAGGAAGGGACTTTGAGGGGGAAATTTATGAGCACCTTGGGTGGGAAAGAAATCGCAGCATTCCTTGGTGTCCCTTATGCCTCTCCACCGGACAGATTTAAGGCTCCATCTCCACCAAAGAAGTGGGAAGGGATCCTGGACGCCACTAAACCAAAAAGTGATTGCCTTCATTATACAGAGTTAGGCCTTTACATTCTTGGGTCTGAAGACTGTTTGTATGCTAATGTTTATACACCTAAGGATTTCAGAGACACTAAAAAATTAAAAGATGTTATTATCTACATTCATGGAGGAGGTTTCAGCGGTATGCTTGGACAT…	RSKMYPLLCVIFFSIGSTLSEPPIAVVKEGTLRGKFMSTLGGKEIAAFLGVPYASPPDRFKAPSPPKKWEGILDATKPKSDCLHYTELGLYILGSEDCLYANVYTPKDFRDTKKLKDVIIYIHGGGFSGMLGHYGPKYLLDHDVVYVFFTYRLGPLGFLSTGDTVIPGNFGLKDQNMLLKWVSHNIKAFGGNPNSVTLAGTSAGGASVHYHMLSPMSKGLIHRAFSMSGTVLDPWTKTENFKERASKLGELLNCPSANSTEYYECLMKKEGREIVSKMEDLQTWVYYPFTVFGPVVEVEHPNAFISKPPRDIIKNREAQEVPWLTTLTSEEGLYPVADFIANETLVKYLDEHWNEVAPSLLDYGHLFEKDVLNDISKKIRNRYFGNGSIMENEKALIDV…
PlewCCE18	HPP	JHE	Complete ORF	AGTCCTGTGCCGGGCGTTGTGGACTCCTGTATTCCCTTTGTGCTGTCAAATCGAACCTTACAACTTGTCAATTGTCAGTGTTTGTGTTATTCGGTTTCACTCGTTGGAAAGTCAGCTGAGTCCAGGGAGAGCGGGCCAAGGCCATCACAGCTATTACGTAACAGCTGGAAAAACGAGAGGTGACAGGAGCAGAAGTGGGCCTGACCCGATAGAATGAACTTTTACCTCTTCTGCGCCCTTTTCGGGCTATCCTTGGCGGCCCAGAAGGGTCCGGAAGTCAGCACCTCCTTGGGGCGGCTGAAGGGCGCCGTCCAGAAGTCGAGAAACGGAAGGGAGTACTTGGCATTCACCAAGGTTCCTTTTGCCAAACCTCCCGTCGGTGAACTCAGGTTCAAGGAT…	MLPNLMRHASNCLNNMPFGSEDCLYLNVHTPKTSGSFPVMIFFFGGGWRMGLPGPSSVAKYFMDEDVVLVTINYRLGALGFLSTEDEKIPGNMGLKDMLAAVEWTKREISNFGGDPNLITAFGISAGAASAHYLCALPRSRALLKGCISQSGVGGSHWSLGKPGNAKKSALTVAKALGCNLEDILTCLQSKTVEEITKTQEKLRFWHDEPLIIYGPVLEPKHEGALLTEWPVADSNFPWLTGITSREGLFKALFLENHKDKSIIPEFLQKKEEYITRMLYLPEGNKDAARKIAEKFFPDDDVVQGIEKLYSEGHFVYPALHEMKKHKGPKYFYVFNVTGGASVWESMLRKKVDTSSGVSHGEDSAFFFDVSYIPGVRTSVMSQPENVEISQQLIKFWVN…
PlewCCE13	HPP	JHE	Complete ORF	GCGCATTTCGATAGACAGTATGATATTGTTGGTATCACTCGCGATTCTGAGGGTGAGCTCTTTAGCTCTCGGTGACCCAGAAGTAACCGTATCCCAAGGGAAGATGGTAGGGGAGACACTGCTGTCCAGGGATGGGCGGGAATACAGTGCCTTCCAGAGTATCCCGTACGCAGAGCCTCCGGTTGCTGAGTTGAGATTCAGAGCTCCACAGCCAGCTAAATCTTGGGATGGTGTCCTGAATGCAACAATAGTTGGTCCATCTTGCTACCAAACAGCTTACCTTCTGTATCAAGATGGCATCGTAGGTAAAGAGGACTGCCTTTATCTCAATGTTTATACTCCCGATTTAAATGCCTCATACCCCGTAATGGTATATGTCCATGGAGGTGCCTTTACCCA…	RISIDSMILLVSLAILRVSSLALGDPEVTVSQGKMVGETLLSRDGREYSAFQSIPYAEPPVAELRFRAPQPAKSWDGVLNATIVGPSCYQTAYLLYQDGIVGKEDCLYLNVYTPDLNASYPVMVYVHGGAFTHGWPGTPIKPSYFMDEDVVIVTLTYRLGILGFLSFEDDVIPGNYGIKDQVLALEWVKNEIKNFGGNPDLITVFGISAGAASSHYLCSIPKSKDLLKGCISQSGVAGYIWSLHSPGDAKEMAVQLTNKLGCDKNSGLEVLTCLQAQPLESFITTADLEHITYLPIPVLEKPSNTAVITEWPTGNTDFPWIVGTVANEGLLITEYIKDFATTLEKIGFYLAGDVLVKQALHLSGNVVGKLLKIKERFFQWKDLFDLLVDYERFFTEAFF…
PlewCCE10	HPP	JHE	Complete ORF	GCGATAACATATATATGTGTGACTGATACTGAGCACAGACATCCGGTGATAATGCTGGGATTTGCCTTGTGCGTTATGGCCTTGGGGCACCAGGTCCTAGGGCAGTTCACGGAAGTGACCACCTCACTGGGCAGTTTAAGGGGAAAGATCCTCAAGTCGAGGGATGGCCAGGACTTCTTCTCCTTCACCAGGATACCTTACGCCAAGCCGCCTCTTGGGGAGCGGAGGTTCAAGATTTCGGAGAAAGCAGACAACTGGACTGATGTTCTAGACGCAACTCAACCAATTCCGTCCTGTTACCAGCCTGGACTTCTCGGGCAAGAAGATTGTCTATACCTGAATGTCTTCACGCCTAACATAACCGGAAAACTACCAGTAATATTCAGCATTCATGGAGGT…	AITYICVTDTEHRHPVIMLGFALCVMALGHQVLGQFTEVTTSLGSLRGKILKSRDGQDFFSFTRIPYAKPPLGERRFKISEKADNWTDVLDATQPIPSCYQPGLLGQEDCLYLNVFTPNITGKLPVIFSIHGGGFMTNSAGDFQSAEFFMDEDVVFVAPNYRLGTLGFLSLEDNKLPGNMGLKDQALALEWTHKEISAFGGNPDLITVIGESAGGASSNLICSAPRTNGLIKGCISQSGDSWSPWAFQRSGLARERALNLIRAVGCAETEDQVKCLQGKPIELVGNMSLLSNDPVGVSTVTPVVEPSSAPGALLTASPATTRNYPWIVGLCQDDGMLFTLEYEYKMKSQTDIDQFINDFNNTLIKKLNLENRTNEVQKIRERFFTNGTEPLRAIRNFFT…
PlewCCE11	HPP	JHE	Complete ORF	GAGTAAAGATACCCAGTAGCGATGCTGACGATCGTGCTGTGCGCTCTGGCCTTGGGGCACCAAGCCCTAGGACAGTTCCCCCAAGTGACCACCTCAAAGGGCACCCTCAGGGGAAAGGTCCTCAAGTCGAGGGACGACCACGACTTCTTCTCCTTCACCAGGATACCCTACGCCAAGCCACCTCTTGGGGAGCGGAGGTTCAAGATTTCTGAGGAAGCAGAAAGCTGGAATGATACGTTGGACGCTACACAACCCATTCCATCTTGCTACCAGATTAGCGATATGCCTGGCAAAGGAGGAGTCTCTGGGCAAGAAGATTGCCTGTATCTCAATGTCTTCACGCCCAATATAACCGGAAAATTACCGGTGTTGTTCCACATACACGGAGGTGCTTTCAAG…	MLTIVLCALALGHQALGQFPQVTTSKGTLRGKVLKSRDDHDFFSFTRIPYAKPPLGERRFKISEEAESWNDTLDATQPIPSCYQISDMPGKGGVSGQEDCLYLNVFTPNITGKLPVLFHIHGGAFKVGSAGGFDTAKFFMDENVVFVATNYRLGTLGFLSLEDSVIPGNMGLKDQALALEWVHKEIGAFGGDRDKVTIMGESAGAASSHILCEVPRTRDLVKGCVSQSGDAWSQWAVMERGHARLMADKLVKAVGCNETNTLQCLQSKPVELVGNDKLLINSSSTLTLTSPVLELNQPGAILTSWPTDSKHDKPRLLGVCQDEGMIYTFQYEFHLKSQQETEEFINNFNQTVIAVLQLEKRPNDFIKIRERFFTNGTDPILAIRNFATEYLFVQPALKS…
PlewCCE15	HPP	JHE	Complete ORF	AGAGATGTTACTAATTTGGTTAATTACAGTTACTACAAATGTTGTGTTGGGGACAGAACCCGAAATAGTTACATCAAAAGGTACCCTGAAGGGTGCGTCACTAGTTTCAAGAGATGGTCGGGACTACTATGCCTTCACTGGCATACCATATGCAAAGCCACCATTGGGAAATTTGCGATTTAAGGAACCCCAACCTGCTGAATCTTGGTCTGGAGTGCTTGATGCTGGGAAACCTAGTCCTGCCTGCTTACAAAACTCTGGTATCAATAACTTTAGGGGACAAGAAGATTGTTTGTATCTCAATGTCTACACACCAAAGGTAAATGCTTCATTACCAGTACTCTTTTATGTACATGGTGGAGGTTGGTCTTCAGGTAGCTCAGGGCCTCCTCATATGCC…	MLLIWLITVTTNVVLGTEPEIVTSKGTLKGASLVSRDGRDYYAFTGIPYAKPPLGNLRFKEPQPAESWSGVLDAGKPSPACLQNSGINNFRGQEDCLYLNVYTPKVNASLPVLFYVHGGGWSSGSSGPPHMPRYFMDEDVVIVMINYRLGPLGFLSTEDEILPGNMGLKDMAIALKWTKDEIKNFGGNPELITAFGFSTGAASVHYLCSLPKTRGMLKGCISQSGAGGSHFSLRKPGSAKKATEVIANVVGCPTESLVPCLQSIPAEKITAAENHLRFWLGEPMVVFGPTFEPQGNTSLLTNWPINDSQFPWLLGICGDEGAGKSEYLVLNGNDSIFNDFSEHEEEYIQRMMYLENKDDVKKIVNRFFKNGIITGIQNLYSEGYSTYPPIKATQEHKGP…
PlewCCE19	HPP	JHE	Complete ORF	GGCATTGTAGAGTAGGAGGGGACCCTTGAGCAACAGTGGCCTTATCTCAGTCAGCAAGATGAGGTGGTCTGGTTTGCTCACGTTTCTCATTGCAGCCTCCTGTACGGCTATCGAGTTGAAGACCAGGAAGGGAAGTCTTCAGGGCACCGAGGAGACTTCTAGGAATAACAGGAAGTACTATGCCTTCAGGGGCGTGCCTTATGCCCAGCCACCAGTTGGAAAACTCAGGTTAAGGAATCCTCAGCCACACAATGGTTGGAAGGGCATTCTGGATGCCACAGAAGAAGCACCAGTTTGTATTCAGAGGAACATATTTATTCCTGGATTAAGAAACACAACACTGGGCCAAGAAGATTGCTTAGTCCTCAATATTTACACTCCTGATGTCGATAAAACTAA…	MRWSGLLTFLIAASCTAIELKTRKGSLQGTEETSRNNRKYYAFRGVPYAQPPVGKLRLRNPQPHNGWKGILDATEEAPVCIQRNIFIPGLRNTTLGQEDCLVLNIYTPDVDKTKHLPVLVYIHGGGFRCGMPGPKEAPSFFMDEDVVLVTVHYRLGVFGFLSTEDRLIPGNFGLKDQAMALKWLSENINEYGGNPDSMIVFGESAGGASTHYLITSPLSRDLVKGAISESGVLDGEWALSYPGGAKKAADKVANIVGCSSSPLLECLQSVEAEKLVTVELEFLEWDFDPAVVFQPVLEEQSEGAFITEDPRSVKVSHPWITGFTNGEGLLKTASLVNQDKSLVDQFVKNIDKLLPMIMFVNPDSPGLEQFVTMVKEKYFRNLRETQQVLDQLETFYTDL…
PlewCCE14	HPP	JHE	Complete ORF	AGGCTTCGGTAATATAAGTGATTCACGACAAGACACTCAACACGGGTTTATTTGATAATCAAAATTTGTCCGGATCAGTCCCATGAGGTACATGCCGCTCTTACCTTTGACAATTCTAGGGCTGTGCCCTCTAGTTTTTGGGGTTCCGGAAGTGGTTATATCTCAAGGGAAGGCTCTTGGGCAGACCTTGCTGTCGAGGAACGGAAGGGAGTACGCTGCCTTCACCGGCATACCTTACGCTAAGCCTCCTGTAGCTCAGCTGAGGCTCATGCCTCCTTGGCCAGCACCAGGATGGACTGGTGTGTTCAATGCCACAAAGATTAGACCTGTCTGCATCCAGAAATCTGTCTTAAGTTATCAGGATGGAATACAAGGTCAAGAAGATTGCCTGTACATCAA…	MRYMPLLPLTILGLCPLVFGVPEVVISQGKALGQTLLSRNGREYAAFTGIPYAKPPVAQLRLMPPWPAPGWTGVFNATKIRPVCIQKSVLSYQDGIQGQEDCLYINIFTPKLDASYPVMVFVHGGGFNFGWPGTAKKPGYFMDEDVVLVTFSYRLGHLGFLSMEDEVLPGNYGLKDQILALEWVKKEVKNFGGNPDLITAFGISAGGAATHYLCSSPKAKGLLKGCISQSGIAGSVWSLHVPGDAKKTATDFANQNGCDFQNSSKILSCLQSLPIDVFVRTLDILHLSNIPGPVIEKNTENAVITQWPPSHSDFPWITGVMANEGQLFTEYIKDFATIPQKIAFYLGGNIALIKALHIPNSLKATYQIIRRFFHLSDFFHLLNSYEKLFTELFWLYPAF…
PlewCCE16	HPP	JHE	Complete ORF	GAGGTAGATAAGAACTGACAGATAAAATGCAGTGGGTGCCGTAGCGCATTTCAGAGATGTTACTAATTTGGTTAATTACAGTTACTACAAATGTTGTGTTGGGGACAGAACCCGAAATAGTTACATCAAAAGGTACCCTGAAGGGTGCGTCACTAGTTTCAAGAGATGGTCGGGACTACTATGCCTTCACTGGCATACCATATGCAAAGCCACCATTGGGAAATTTGCGATTTAAGGAACCCCAACCTGCTGAATCTTGGTCTGGAGTGCTTGATGCTGGGAAACCTAGTCCTGCCTGCTTACAAAACTCTGGTATCAATAACTTTAGGGGACAAGAAGATTGTTTGTATCTCAATGTCTACACACCAAAGGTAAATGCTTCATTACCAGTACTCTTTT…	MLLIWLITVTTNVVLGTEPEIVTSKGTLKGASLVSRDGRDYYAFTGIPYAKPPLGNLRFKEPQPAESWSGVLDAGKPSPACLQNSGINNFRGQEDCLYLNVYTPKVNASLPVLFYVHGGGWSSGSSGPPHMPRYFMDEDVVIVMINYRLGPLGFLSTEDEILPGNMGLKDMAIALKWTKDEIKNFGGNPELITAFGFSTGAASVHYLCSLPKTRGMLKGCISQSGAGGSHFSLRKPGSAKKATEVIANVVGCPTESLVPCLQSIPAEKITAAENHLRFWLGEPMVVFGPTFEPQGNTSLLTNWPINDSQFPWLLGICGDEGAGKSEYLVLNGNDSIFNDFSEHEEEYIQRMMYLENKDDVKKIVNRFFKNGIITGIQNLYSEGYSTYPPIKATQEHKGP…
PlewCCE12	HPP	JHE	Complete ORF	AGTTTGACATTGAGTGTCTTCAGATAAACGATGCAACTCCTTTACCTCTTGTCTTTTTTGGTTCCTGTGGCCATCGGCCAGGTTCAGTTGACCATATCCCAGGGCAGGCTTAAGGGGAGGGTCCTCAATTCCAGGAATGGCCGGAATTACTTTGCTTTTACCCGCATACCTTTTGCAAGACCACCTGTTGGCTATCTAAGGTTTATGCCTCCATTACCAGCAGAAAATTGGAGTGGATTATTGGATGTACAAGACAGTCCTTTCTGCTACCAATGGGATTATGCAAAATTTACATACAAAGGGCAGGAAGACTGCCTATACTTAAATGTTTATACTCCAAAGATATCCAATTCATTCCTGCCAGTTATGATTTACATTCATGGAGATAATTCTTATGCA…	MQLLYLLSFLVPVAIGQVQLTISQGRLKGRVLNSRNGRNYFAFTRIPFARPPVGYLRFMPPLPAENWSGLLDVQDSPFCYQWDYAKFTYKGQEDCLYLNVYTPKISNSFLPVMIYIHGDNSYAGSEWPGESSKYFMDEDVVLVIPNYRLDTLGFLSLEDELIPGNMGLKDQALAVEWVRKEIRSFGGNPELITIFGNSRGGASAHYLCSAPRLSGKVKGCISQSGVGGTAWTLSKPGEARATALKLAENLGCSKDKILSCLQSKSVSKVSKTFPVPIDEGRTKASQYFPVIEPPSDHAIISSWPPQKTDFPWITGITADEGMVVSGFFEIMFSNHTFTKEEYVKPLKGFIKEMLGMKNQTKVERIFDRFTNDEPNPLMAGRKFATEALFLFPTLKALKS…
PlewCCE17	HPP	JHE	Complete ORF	AGCAGTAGATGCCGTATTGCATTTCAGAGATGATACTAATTTGGTTGGTTACAACTAGTATAAATCTTGTGTTGGGGACAGAACCCGAAGTAGTTACATCAAAAGGTATCCTGAAGGGTGCGTCACTAGTTTCAAGAGATGGTCGGGGCTACTATGCCTTCACTGGCATACCATATGCAAAGCCACCATTGGGAAATTTGCGATTTAAGGAACCTCAACCTGCTGAATCTTGGTCTGGGATACTTGATGCTAGGAAACCTAGCCCTGCCTGCTTCCAAAACTCTGGTATCAATAACTTTATGGGGCAAGAAGATTGCTTGTATCTCAATGTCTACACACCAAAGGTAAATGCTTCCTTACCAGTACTCTTCTATGTACATGGTGGAGGTTGGTCTTCAG…	MPYCISEMILIWLVTTSINLVLGTEPEVVTSKGILKGASLVSRDGRGYYAFTGIPYAKPPLGNLRFKEPQPAESWSGILDARKPSPACFQNSGINNFMGQEDCLYLNVYTPKVNASLPVLFYVHGGGWSSGSSGPPHMPRYFMDEDVVIVMINYRLGPLGFLSTEDEKLPGNMGLKDMALALEWTKDEIHNFGGNPGLITAFGFSVGASSVHYLCSVPKTKGMLKGCISQSGVGGSHFSLAKPGSGKKATEVIANVVGCPIEAMVPCLQSISAEKITAAENHLRFWIGEPLAVFGPVLEPQGNTSLLTNWPINDSQFPWLLGICGDEGAGKSAYLVLNGNDSISNDFIEHQEEYIQRMMSLENKDNAKKIVNRFFKSGIITGMQNLYSEGYNIYLAIKA…
PlewCCE20	HPP	JHE	Complete ORF	ACAGTTACTAAACGGTTGCGTTATAATTATTGACGTTTGTTGATCAGATAATGGTCAGACTGGCCACCGCGATGGATTGGCGAGGTGTATTTATTACGTTGTCCATTCTATATGTTTATTCCTTTGGTATTGAACTGAGGACAAGAAAAGGTATCATCAAAGGATCGCAGGGAACATCGAGAAATGGTAGATCCTACTACCAGTTTATGGCTGTACCCTATGCCCAACCTCCTGTCGGCGAGCTACGATTCAGGAATCCTCAGATGCATAATGGCTGGGAAGGCAATTTAGATGCAACAGAGGAAGCTCCACCCTGTATGCAAAAAATAAGATTTCCCACACTCAAAGATAATTCAACCATTGGACAGGAAAACTGCTTATATCTAAATATATACACTC…	MVRLATAMDWRGVFITLSILYVYSFGIELRTRKGIIKGSQGTSRNGRSYYQFMAVPYAQPPVGELRFRNPQMHNGWEGNLDATEEAPPCMQKIRFPTLKDNSTIGQENCLYLNIYTPSELDDDDEILPVMVYIHGGGFQWGNPGPKSSEKFFMDEDVILVTVQYRLGILGFLSTEDSLIPGNFGLKDQAMALRWVKENINEYGGNPDSIVAFGESSGGASVHYLLTSPLSRDLLKGGISQSGVIDAPWGLSPPGFARKYAILAASMVGCGKGPLLECLQSLPAEQLAMTDPKLTEWDLDPVVVFQPVIEVKNNGAFIKEDPRNIEITLPWITGITNGEGNIKSAALINQDPSVLDYFIENIDEVLATIMYIDPKTPKIDQLMNMVKNRYFQHLTNNKQI…
PlewGlutactin1	ND	Glutactin	Complete ORF	AGTGCAATACTTACCGATGGCACTGCGACTTCTCGTCTTCAGTGCCTTAGTCTTCTTCGTCGCGGCGAATTCCAGGGTACGTCGTATCGTGGGCGGAGAGAAGGCTCAGGAACCTCCGAGCCCGAGCGAGAACATACCCTTCAGCACCCCGGAACCGGATGACACCAGTCCTCTCGTCTTCGTGAAGACGAACAGGAGGAGAGCCGAAGTTGTAGGGAACAGGATTCCTGATGGCACTTACAGTTTCCTCGGGATAAGATATGCCTTACCTCCAACCAAGAATCGTCGTTTTGTGAGACCTTTGAGATTGAAACCAAAAGGCCTTATTGTAGCAAACAAATTTGGGCCGCCTTGTCCACAATGGTGGCGTGGAAAAATAGTTGGAGATGAAGACTGCCT…	VQYLPMALRLLVFSALVFFVAANSRVRRIVGGEKAQEPPSPSENIPFSTPEPDDTSPLVFVKTNRRRAEVVGNRIPDGTYSFLGIRYALPPTKNRRFVRPLRLKPKGLIVANKFGPPCPQWWRGKIVGDEDCLHLNVFTPQIPEGNGTTSNTPLLPVMMWVHGGNFKTGSAAQYVPLRELLKRGIVVVTVQYRLGTLGFLKIGKHDLGGNGGLFDISLASRWVREYISFFGGDPKRITVAGQGSGASSVTHLSFNRALGKHIKGIISMSGGPVSPFAIDRNALKFGDEVVKGNSCTGRGSVSTVRCLQALPYENICQEDRAIEQQMTKGEKNVGKKLTNLFLSGPNVEGADDKRFLPNFIVESPLDAASKQHIPNIPLLVGVTKQETGGGVKGNLLQDI…
PlewGlutactin2	ND	Glutactin	Complete ORF	AGTCGAGATGTTGCTGCTGTTGGGTGTACAACTTGCCTGGGCTCTGGCGGCTGGGGCAGACATCGCGGTTCGAATCGGAGGCCTCGGGGATATCAGAGGGTCGACCAATACTACCTTTTGGAGCAATAGGACGATTTACCAGTTCCAAGGGATACCATTCGCAAAACCACCTTTAGGAGAGAGAAGGTTCAAGCCACCTGAGCCTGCAGAGCCATGGAAGGGAGTTCTGGATGCAACTCATTTTAAACGACAATGCCCTCAAACTTTTGGAAAGGTGGACATAAAGCAAGAAGATGATAATATTGAAGATTGCCTTTACTTAAATGTATACACAAACCAGATTCCTGGAAATTGCAGTAAGCTGAGGCCTGTGATGTTTTTTATCCATGGAGGCTCGTT…	VEMLLLLGVQLAWALAAGADIAVRIGGLGDIRGSTNTTFWSNRTIYQFQGIPFAKPPLGERRFKPPEPAEPWKGVLDATHFKRQCPQTFGKVDIKQEDDNIEDCLYLNVYTNQIPGNCSKLRPVMFFIHGGSFLIGSAHSFRPNYLLEQDVVLVVTQYRLGPLGFLSFQNDDVSGNMGLLDMVLALEWVQNHIASFCGDPEKVTIFGQSSGGAAVSLLMASPLTKGKNLFHHAIMQSGSAICDWAVDLNPVTTARGISKFANCTGTDNELATCLRKKTAYDILQAHQKYVRSVIVQDRMVVNGKLGGNHAVIQTAGSKKFLVEHPKDMFKKGDFQKIPTMVGMTKHEGTFFLGNVYDLLAENNIFMNNTEFLKNEMVNTILQFSGIIDTTGALTDVFTS…
PlewGlutactin3	ND	Glutactin	Complete ORF	CAGTAGGAGGAAGGGGATAGATAACGACATTAGCCGAATATGAGCGAATCTCAGCCGACCAGTTTTGTCAAGGTTCTTGACAATACGAAGATATTTTATGCTCTGTAGTGTAAGCAGAGCCAGTCGAGATGTTGCTGCTGTTGGGTGTACAACTCGCCTGGGCTCTGGCGGCTGGGGCAGACACCGAAGTTCGAATCGAAGGGCTCGGAGATATCAGAGGGTCGACTAACACTTCCCAATGGAAACATAAGAAGATTTACCAGTTCCAAGGGATACCATTTGCCAAGCCTCCCTTAGGAGAGAGAAGGTTCAAGCCTCCAGAGCCTGCAGAGCCATGGAAGGGTGTTCTCGATGCAACTCACTTTAAACGACAATGCCCGCAGACTTTTGGGAAGGAGA…	MLLLLGVQLAWALAAGADTEVRIEGLGDIRGSTNTSQWKHKKIYQFQGIPFAKPPLGERRFKPPEPAEPWKGVLDATHFKRQCPQTFGKEIIKQEANIEDCLYLNVYTRHIPGNCTNLKPVMFFIHGGSFLIGSADSYKPNYLLEHDVVLVVTQYRLGPLGFLSFQNEDISGNMGLLDMVLALEWVQNHIASFCGDPKKVTIFGQSSGGAAVTLLMASPLTKEKNLFHHAIIQSGSAICDWAIDSNPVSTARGISKFANCTGTDDLLATCLRKKNAYDILQAHQQYLRSTTVQDRIAVNGNLGGNHAVVQTAGSKKFLIEHPKDIYKKGNFQHIPTIIGMTKHEGTFFLKNVYDFLAERNVLMNDTKFLKNEAVNTILQLSGITDTTGTITDVFTYNFF…
PlewGlutactin4	ND	Glutactin	Complete ORF	AGTGTAAGCAGAGCCAGTCGAGATGTTGCTGCTGTTGGGTGTACAACTCGCCTGGGCTCTGGCGGCTGGGGCAGACACCGAAGTTCGAATCGAAGGGCTCGGAGATATCAGAGGGTCGACTAACACTTCCCAATGGAAACATAAGAAGATTTACCAGTTCCAAGGGATACCATTTGCCAAGCCTCCCTTAGGAGAGAGAAGGTTCAAGCCTCCAGAGCCTGCAGAGCCATGGAAGGGTGTTCTCGATGCAACTCACTTTAAACGACAATGCCCGCAGACTTTTGGGAAGGAGATCATAAAGCAAGAAGCTAATATTGAAGATTGCCTGTATTTAAATGTATATACGAGACATATTCCTGGTAACTGCACGAATTTGAAGCCTGTTATGTTTTTTATCCA…	MLLLLGVQLAWALAAGADTEVRIEGLGDIRGSTNTSQWKHKKIYQFQGIPFAKPPLGERRFKPPEPAEPWKGVLDATHFKRQCPQTFGKEIIKQEANIEDCLYLNVYTRHIPGNCTNLKPVMFFIHGGSFLIGSADSYKPNYLLEHDVVLVVTQYRLGPLGFLSFQNEDISGNMGLLDMVLALEWVQNHIASFCGDPKKVTIFGQSSGGAAVTLLMASPLTKEKNLFHHAIIQSGSAICDWAIDSNPVSTARGISKFANCTGTDDLLATCLRKKNAYDILQAHQQYLRSTTVQDRIAVNGNLGGNHAVVQTAGSKKFLIEHPKDIYKKGNFQHIPTIIGMTKHEGTFFLKNVYDFLAERNILMNDTKFLKNEAVNTILQLSGITDTTGTITDVFTYNFF…
PlewGlutactin5	ND	Glutactin	Complete ORF	AGAGCCAGTCGAGATGTTGCTGCTGTTGGGTGTACAACTCGCCTGGGCTCTGGCGGCTGGGGCAGACACCGAAGTTCGAATCGAAGGGCTCGGAGATATCAGAGGGTCGACTAACACTTCCCAATGGAAACATAAGAAGATTTACCAGTTCCAAGGGATACCATTTGCCAAGCCTCCCTTAGGAGAGAGAAGGTTCAAGCCTCCAGAGCCTGCAGAGCCATGGAAGGGTGTTCTCGATGCAACTCACTTTAAACGACAATGCCCGCAGACTTTTGGGAAGGAGATCATAAAGCAAGAAGCTAATATTGAAGATTGCCTGTATTTAAATGTATATACGAGACATATTCCTGGTAACTGCACGAATTTGAAGCCTGTTATGTTTTTTATCCATGGAGGCTC…	EPVEMLLLLGVQLAWALAAGADTEVRIEGLGDIRGSTNTSQWKHKKIYQFQGIPFAKPPLGERRFKPPEPAEPWKGVLDATHFKRQCPQTFGKEIIKQEANIEDCLYLNVYTRHIPGNCTNLKPVMFFIHGGSFLIGSADSYKPNYLLEHDVVLVVTQYRLGPLGFLSFQNEDISGNMGLLDMVLALEWVQNHIASFCGDPKKVTIFGQSSGGAAVTLLMASPLTKEKNLFHHAIIQSGSAICDWAIDSNPVSTARGISKFANCTGTDDLLATCLRKKNAYDILQAHQQYLRSTTVQDRIAVNGNLGGNHAVVQTAGSKKFLIEHPKDIYKKGNFQHIPTIIGMTKHEGTFFLKNVYDFLAERNILMNDTKFLKNEAVNTILQLSGITDTTGTITDVFT…
PlewAce1	ND	AChE	Complete ORF	AGTCTGGGCCAGGACTCGAAGGCAACGGTCGATGGATTGAAACTCAGCTCTAACTCAAGTCATTCGATCACCTCCCACAATAAGATAGCGACGGCACTATGATGCAGAGACTCCACTGACAGGATCCGATGGGGCCACTGCTCTTTTGACGAGAGATGTGGGATGGTGAGCTCTGGTGGAGGCATGGTTAGCCTGGTGGTGCTGGTGGCCGCGGCGCTGGTGGTGGGCGCCAGGGGCGAGGACAACCTGGTCGTAACCACCACCAAGGGCCCCGTCCGCGGCGTCACTCTCTCCGCCACCAGTGGCAAGCTGGTCGACGCCTGGTACGGGATACCCTACGCCCAAAAGCCCATCGGTAACTTGAGATTCCGTCATCCCCGGCCTATTGACAAGTGGGAT…	MVSSGGGMVSLVVLVAAALVVGARGEDNLVVTTTKGPVRGVTLSATSGKLVDAWYGIPYAQKPIGNLRFRHPRPIDKWDHILNATRPPNTCVQIIDTVFGDFPGSMVWNPNTPLTEDCLYLNVVVPKPRPTNAAVMVWIFGGGFYSGTATLDVYDHKTIVSEENIVLVSMQYRLASLGFLYFDTPDVPGNAGLYDQRMALQWVHDNIQLFGGNPNNVTLFGESAGAVSVSLHLLSPLSRNLFSQAIMQSGAATAPWAIISREESILRGLRLAEAVGCPHNRSAINEVIECLRTRNATALVENEWGTLGICEFPFVPIVDGAFIYDLPSKSMATGNFKKTNIMMGSTTEEGYYFIIYYLTELFRKEENVYVSRDEFLQAVQELNPYVNNVARQAIVFEYT…
PlewAce2	ND	AChE	Complete ORF	GAGTCCGGCTTCCATCGTCCCACCGCTCGGTCCGCACCTCCACACAGCGTACTCTCTGAGGTAATGTAAAGAGATGGAGGTATGGCAAGCGGTGATGGTAGCACTGGCGGCTGGAGCGATGGGGCGCCCTCAGGCCAAAGTACACGAGGAGTTGGACCCCCTCGTCGTGAGGACCAGGTCAGGTCTCATCCGAGGAACGGAGAAGACAGTCATCGGCCGAGAAGTACACGTTTTCACCGGGATCCCCTTCGCCAAGCCGCCTCTCGGCCCACTAAGGTTTCGCAGGCCGGTACCCGTAGAGCCTTGGAACGGAATATTAGACGCTACAAATTTGCCCAACTCCTGCTACCAGGAGAAGTACGAGTATTTTCCCGGATTCCCTGGGGAAGAGATGTGGAA…	MEVWQAVMVALAAGAMGRPQAKVHEELDPLVVRTRSGLIRGTEKTVIGREVHVFTGIPFAKPPLGPLRFRRPVPVEPWNGILDATNLPNSCYQEKYEYFPGFPGEEMWNPNTNLSEDCLYLNLWVPHKVRLRHKGSQDLQKAPVLVWIYGGGYMSGTATLDVYDSNILAAASDVIVASIQYRVGAFGFLYLEPELAKGSDDAPGNMGLWDQALAIRWIKDNIAAFGGDPELITLFGESAGGGSVSIHLISPVTRGLVRRGIMQSGTVNAPWSYMTGERAIEVGKVLVEDCGCNVTQLADSPSRVMACLRGVDAKTISVQQWNSYGGILAFPSAPTIDGVFLPKDPMELLVEGDFPETEILIGSNLNEGTYFLLYDFIDYFEKDGASPLQRDKFVEIVNT…
PlewGliotactin	ND	Gliotactin	5prime_partial	ATAACACAGTTGTTCGTTCGTGTGTCTGTGTCCTGCTGTGTTGTTGTTGTGTTTTCGTGAGTGTGATGTGTGGAGCTTAGTGCAACATGTGGATCGTTCTCTTGTGCCTCGGCAGCGTCGCTGGGCAAGGAAGGGTCTTCTTCAAGGATGGCCAGTACCAGCCTCCGGACGGGGACTTCAAGACCTACGTGTACAACAACAGGAGGTACGGATCGCAGTACCCACAACAAGATGGTGTGCCGCAGGAGTATCCCCTGGAGTACCCCAAGGGCTACCCCCTTCCGCCCTACGGTCAGCCCTATCCTGACCCCTACATACCTGTCAACTACAACCCTCTGGACATAAACAGAGGCATTCCGAGGGATAGGAACAGAGACAGGGATAGAGAGCCTGCAAGAT…	MWIVLLCLGSVAGQGRVFFKDGQYQPPDGDFKTYVYNNRRYGSQYPQQDGVPQEYPLEYPKGYPLPPYGQPYPDPYIPVNYNPLDINRGIPRDRNRDRDREPARYETGFQLPGILGGWRPDIQGKQRPDSPRQDTDRDVHVRTPYGEVQGFRVYLYDDPDPERGYRPISTTVERVRGNVSVFLGIPYALPPIKEGRFKPPRPHPGWQVLQAVDFGPACPQPTRFTGATKGIRDVHEDCLYLNIYTPSTGSGLAHKYPVMVYIHGGEFQTGASNLFQGHMLAGFYDVLVVTLNYRLGALGFLSTADQNSPGNYGILDIALALRWIYENIGSFNGDKDSITLFGPGAGAAAAGLLMVNPRTQHIISKVIAQSGSALADWALIQDRYRAQNTSRVFAQQLGC…
PlewNeuroligin	ND	neuroligin	5prime_partial	AGTGCCGCGCCGAACGCAGCGATGGGATGAAGCTCCTGCTAGTGGTGCTCTTGAGTTCGCTCTGCCAGGCCTGGCGCTTCCACAGGACGACCAGGACCGTGCACCTGGCCCAGGGCAGCCTCGTCGGGATGATCTTGGAGAGCGAGGAACCTGGTCTGGGCAACGTGGACGCGTACCTTGGGATACCTTACGCCAGTGCCGAGAGGTACATGCCGCCCTCCTCACCGGCCAGGTTCAAGTGGATGGACGCAAACGTGATGGGCCCCATCTGTCCCCAGGCCATCCCAACAATGAACCGTAACTCCTCCTCGCTAAAACGCTTGGCACCTTTCCTCAACCGCCAGAGCGAAGACTGCCTCAACCTCAACATCTACGCTCCCAGTTCAGGTTACCAAAACA…	CRAERSDGMKLLLVVLLSSLCQAWRFHRTTRTVHLAQGSLVGMILESEEPGLGNVDAYLGIPYASAERYMPPSSPARFKWMDANVMGPICPQAIPTMNRNSSSLKRLAPFLNRQSEDCLNLNIYAPSSGYQNNLGRNLPVIVFVHGESFSWNSGNAYDGSTLASYGNVIFVTLNFRLGVLGFLKPSLEEKVTSNFGLLDMIAALRWLKDNIIEFGGDPHSITLMGHHTGAIAVNYLMLSPVSQADNGLFQRAILMSGTALSTWSEVKQPEDSARALAEQLKCPMDDLVNCLREKDWDELVHVRLPEDPAPTVDGVVVLNHPKDLMSHNTGLFTGYDMLCGVTESESYHILNTDAINEGLKDEEKENILARFFKKNYGNQWKTAKDRASGVYDLHSPRMS…
PlewNeurotactin	ND	Neurotactin	5prime_partial	GAAATTATGGACTCGCTGATCTTATAGCTGCTCTCAAATGGGTTAAACTGAATGCTGAACATTTTGGTGGCGACGTTAACGAGATCACAGTCTTGGGCTGGAGGCAAGGAGCCACGCTTGCAACGGTTCTTACCACAATTCATAAACCAAAGAATTATTTTGCTCGACTATGGATTTCTAGTGGTTCGGCAATTTTCCCTAACGAGACACTGCAAGAATCTGAGAAGGTATCCGAAGAATACATAAGGGCTCTTCCATGCCCAACTGCACCATCAGCGAACTGCCTCAGAACTTTGGATGTGGAAGATCTCTTGGATGCAGTACCAGACAGTTGGAGACCGATTTCACGAGGAAACCTCCCTGAAAATGACCACAAGAGACACTCCTGGCTGGTCCAGG…	NYGLADLIAALKWVKLNAEHFGGDVNEITVLGWRQGATLATVLTTIHKPKNYFARLWISSGSAIFPNETLQESEKVSEEYIRALPCPTAPSANCLRTLDVEDLLDAVPDSWRPISRGNLPENDHKRHSWLVQDGNIIREYLYNVWERQMEDKDFQPIPIVIGTTVHSEVSREWKEARAGFTEEDVRKEIENSLIGKMNYTDKVLALYNSTVTGLAEMVSDIATVCPLYFLHQKIPGAKFYLLKQTAAGDDLVYGGSDISSVFGWAPSPRVTIRRSSTVLQHMFNQFVSLGVLPRYKTTAITQDEEQMRDGLPRCQLWKNAGLLDYAWVD*

## Sheet: GST
Gene ID	Class	Completeness	Contig sequence	Predicted protein sequence
PlewGSTd1	Delta	Complete ORF	ATTCTCGCTTCGGCAGTCGTCCAAGAAACATCTCTTCAGGTTCTCGATATAACAAACTATAAATCAAAATGACCATCGATTTCTACTACGTTCCGGGATCTTCCCCATGCAGAAATGTTCTCTTAGCCGCAAGGGCTGTTGGAGTTGACCTCAACCTCAAACTGACAGACCTTATGAAAGGAGAACACATGACCCCAGAATTCTTGAAGATGAATCCCCAACACAATGTTCCAACTTTGGACGACAACGGTTTTGTTCTCAATGAAAGCCGAGCCATTATGTGCTACCTTGCTGAGCAATATGGCAAAGACGATTCCCTCTACCCAAAAGACCCAAAGAAGAGGGCTGTTGTTAACCAGAGGCTTTACTTTGACATGGGAACTCTTTACTTGAGATTTG…	MTIDFYYVPGSSPCRNVLLAARAVGVDLNLKLTDLMKGEHMTPEFLKMNPQHNVPTLDDNGFVLNESRAIMCYLAEQYGKDDSLYPKDPKKRAVVNQRLYFDMGTLYLRFGELYYPIIFGGAPYDEEKAKKLDEAFGFLDNFLSKSAYAAGDNLTLADLALAASVSTIEVVNYDFSKHKNVTKWFNKCKETIPDYDKSNNEGAQAFKALYESMTKK*
PlewGSTo1	Omega	Complete ORF	AGTCTAGAGGTTGTCTTTCTAGGACAAGCATCATAATAGAACAACAGATCTTTATGATAAGAACTTTTAGTAGGTTTTTAGTTAAAAATATTAAAAACTATTTTGAAAACATGACTGAAGTAACTCCCCCACATTTAGGCAAAGGGTCTACAGATGTACCCTTGCAAGATGGGAAATTGAGACTTTACAGTATGAGATTTTGTCCTTATGCTCAAAGGATTCATTTAGTCTTGTATGCCAAAGATATCCCACATGATATCGTAAATATCAACTTGAAGGATAAACCAGATTGGTTTCTTGAAAAGTTTCCTGTTGGCAAGGTGCCAGCCCTTCATGTCGAGGGAGACTATATCTACGAAAGTCTGATCGTCGCTGACTACCTCGATGAGAAATACCCTC…	MTEVTPPHLGKGSTDVPLQDGKLRLYSMRFCPYAQRIHLVLYAKDIPHDIVNINLKDKPDWFLEKFPVGKVPALHVEGDYIYESLIVADYLDEKYPQRPLLPKDPLRKAQDRLVIDKFENLRSSFLKVYFAKPDEPVDLVPILEKMDYFENTLRKRGTKFFSGNEPGMIDYMIWPWFERLDMEELLKSDNGRFKNVLQWGKNMVEDPSVKKHFCDLGIHKKFIEQFKSGTADYDNILPKSRT*
PlewGSTo2	Omega	Complete ORF	AGTGATTGGAATTCTATTGACTTGTCAATTGACTTTTCAAGTAGTTTTATTGTTTTCAAGTGCCTTAGATAATTCTGAAGTTGTAAGGTGTTGTTGTGTCCCACTTTTACACTATTGAAGTTTTATTAACTCATTTTAACTAGTCAAAAAAATAAAATGAGTGTGAAACATTTAGGCCCAGGTTCAAAGGATGTACCGCTTCAAGAAGGGAAGATCAGATTCTACAGTATGAGATTTTGCCCTTATGCACAAAGAGTTCACCTGGTTCTAAATGCAAAAAATATTCCGCATGATGTTGTGAATATAAACTTAAAAAATAAACCTGATTGGTACTTAGAAAGATTTCCTCTTGGAAAAGTACCAGCTCTTTATATAGATGGAGTTAATTTGTATGAAAGC…	MSVKHLGPGSKDVPLQEGKIRFYSMRFCPYAQRVHLVLNAKNIPHDVVNINLKNKPDWYLERFPLGKVPALYIDGVNLYESLIIADYLDEKYPQRPLFPKDPLRKAQDRILIDGFSRVINLLYKLYTSPVMDAHHLVPILEEMDYFEKELAKRGTLYFSGDEPGMVDYMIWPWCERLEMVRVLGGDQFKVPKERFQRMFQWSKGMLEDPPVKSHYCTAEQHAKFLQSYKAGTPDFDNILV*
PlewGSTs3	Sigma	Complete ORF	AGTATTTTCCCGGCGTTACAAGCAGTCGGCTTTCAAGAAAGTACTGTCATACCTAGAATTTTCTCCTTATTAATCAATAAATATGCCTACCTACAAGCTCACTTATTTTTCTGTATCTGCCCTCGGCGAGCCTATCAGGTTTTTGCTGAGTTATCTCGGCGAAGACTTTGAAGATTTTAGGTTTAAAAGAGAAGATTGGCCTTCAATCAAACCAAGCATGCCTTTCGGAAAAGTACCAGTCCTTGAAGTAAATGGTAAGAAAGTCCACCAGTCGACTGCTATCTCTCGTTATTTAGGAAAGCAAGCCAAGTTGGCCGGCAAGAATGACTGGGAAGCGCTTCAAATTGACGTTGCTGTCGACACACTCCATGATATGCGCCAAGCTATTGCTAATTATTG…	MPTYKLTYFSVSALGEPIRFLLSYLGEDFEDFRFKREDWPSIKPSMPFGKVPVLEVNGKKVHQSTAISRYLGKQAKLAGKNDWEALQIDVAVDTLHDMRQAIANYWYDDNEESKAKKLGPLLNEILPFYLSKFDELVKENNGYLANGELSWGDLYFVALSDYLIKMSGLDFYEKYENLKRLRENVVSLPKIKEWIAKRPKTDF*
PlewGSTs9	Sigma	Complete ORF	AGTCTTGCTTCAGTACTCAACAAAGTAACTGCTGTAAAAGTTTCTGAGCAGGAAAATGCCACAGTACAAATTTACCTACTTCAACTTTAAGGGCTTTGGGGAACCCGTAAGGTTCATGCTATCTTATATGGGAAAAGAATTTGAAGATCATCGTGTTACGCAAGAAGAATGGGCACAACTGAAGCCAAAAACGCCATTTGGGAAAGTTCCAATTTTAGAGTTTGACGGCAGAGTTCTTCATCAGTCATTAGCCATTTTAAGGTATCTTGCACCACAGGTTGGTCTAGCTGGAGATAATGCTGAGGAAAATTTGGAAATTGAGATGATTGCTGGAGCGTTCGGAGACATAGCTGCAGAAATCTCAAGATGTGTCAGAACAGGAAATCCAGAAGAGAAAGA…	MPQYKFTYFNFKGFGEPVRFMLSYMGKEFEDHRVTQEEWAQLKPKTPFGKVPILEFDGRVLHQSLAILRYLAPQVGLAGDNAEENLEIEMIAGAFGDIAAEISRCVRTGNPEEKEKLKETVIKETIPFFMSRLETVLKKNGGYLANGKLSWAEFYVVGFSGSIPGIIGIDLAEKYPFFKDLVERVHSLPGIKEWVAKRPQSAI*
PlewGSTs4	Sigma	Complete ORF	ATTGTATTCCTGACCACTACAGAGGAAGCAGCTTGGTCAATTCTTTCAACACTTAAATTATAAAGGAGTTCCATCAAGATGACAACTTACAAATTAACTTATTTTAACATTATGGGCCTTGGTGAAACCATCAGGTACATGCTATCATACCTTGAAAAGGATTTTGAAGACTTCAGAATCTATGATTATCCCAAATGGGTAAATGAATATAAACCAACCATGCCATTCGAAAAAATACCGTTGTTGGAATTTGATGGACACAGACTACACCAATCCATGGCGATTTGCAGGTACTTTGCTAAGCAGGCTAATTTGTATGGAGACAATGATTGGGAACAGCTGCAAATAGACATGATTATGGATTCCTTTGTCGATTTTCGTCATGCTGTTTGGTCTTAC…	MTTYKLTYFNIMGLGETIRYMLSYLEKDFEDFRIYDYPKWVNEYKPTMPFEKIPLLEFDGHRLHQSMAICRYFAKQANLYGDNDWEQLQIDMIMDSFVDFRHAVWSYFYNRDEKNKEHLKDNLFNKTVPLYLGKFDKLLEKEGYMANGKLSWADLYFAAVIGYFSFMLKLDIAKEYPNIGAFRDKIHAIPTIKAWLDKRPKTDW*
PlewGSTs6	Sigma	Complete ORF	AGTTTAGGAGTGGGGGTATAATTATTCACCACAGAGTTCTTGTCTGGACTTTCAAGGTTACTAGAGTTGAAATCACTAGACAGGGAAGATTCTCATACTATTGCTAGTACTCCTACAACTTTGAAGTAAAAAATGCCACAATACAAATTAACATATTTCAACGTAAAGGCAATAGGTGAACCTATAAGGTTAATGCTATCCTATATGGGAAAAGAATTCGAAGATCACCGCGTTACTCCTGAAGAATGGCAACAACTGAAAAAGAAAACACCATTTGGGAAACTCCCAACTTTAGAAGTGGACGGTAAAGTGCTATATCAGTCAACAGCCATTTTAAGATATTTGGCTATTGAAGCTGGCTTAGCTGGTAAAAACGCCGAAGAAAATATGGAAATCGAT…	MPQYKLTYFNVKAIGEPIRLMLSYMGKEFEDHRVTPEEWQQLKKKTPFGKLPTLEVDGKVLYQSTAILRYLAIEAGLAGKNAEENMEIDMVVGAFGDLATDVSRCFKMDVPSVKEKLKEILINETIPFYMEKLENLMKKNGGYLANGKLSWAEIYVVGYSSSLPGLIGIDLAEKYPAFKELVEKVHSLPGIKEWVQKRPETNI
PlewGSTs8	Sigma	Complete ORF	AGTCTTGCTTCAACACTCAACAAGGAAAATGCCAGAGTATAAATTTACCTATTTCAACTATAAAGGATATGCAGAACCCGTAAGGTTCATGTTATCGTATATGGGAAAAGAATTCGAAGATGTTCGTGTTACGAAAGAAGAATGGCCTCAGTTAAAGGAGAAAACACCATTTGGGAAAATTCCAACTTTAGAATTTGATGGTAGAGTCCTTCACCAATCTTTAGCCATTGTAAGATATTTTGCACCTCAGGCTGGTCTAGCTGGAGATAGTGCTGAGGAAAATTTGGAAATTGAAATGATTGCTGGAGCATTTGGAGACCTAGCTTCAGAAATTTGCAGATGTGCTAAAACGGAGAATCCCGATGAGAAAGAAAAACTGAAGAAGACTATAATTAATGA…	MPEYKFTYFNYKGYAEPVRFMLSYMGKEFEDVRVTKEEWPQLKEKTPFGKIPTLEFDGRVLHQSLAIVRYFAPQAGLAGDSAEENLEIEMIAGAFGDLASEICRCAKTENPDEKEKLKKTIINEAIPFFMSRLETVLKNNGGYLANGKLSWAEFFVVGFNASIPGIIGVDLTEKYPFFKDLVERVHSLPGIKEWVAKRPESVF*
PlewGSTs2	Sigma	Complete ORF	ACAGTATTATACTGACTGGCATCACAGAAAGACCAAGAAAATGGTTGTGAAACTAACTTACTTCGCAATGACAGGGCTTGGAGAGCCCATCAGGCTGATGCTGGCTGTAACAAAGACTGAATTCGAAGACGTCAGATTGGACAAGGAGCAATGGCAGAAGATGAAGCCAACTCTGAAGTCGCCGCTTTTGCCAATGCTCGAAATGAACGGAAGAACTCTTTTCCAATCGTTGTCGATTTGCCGGTATCTAGCCCGGAAGAATGGTCTATGCGGGCCTACTGAAGAAGAAGACCTAGATATCGATATGACCGTGGACACCTTGGAGGATATGAGAAAAAAAGTCGTTGTTCATTATTACCAGCCGGACTCTGAACAGAGAAATGAAGCCTTGAAGAAAGC…	MTGLGEPIRLMLAVTKTEFEDVRLDKEQWQKMKPTLKSPLLPMLEMNGRTLFQSLSICRYLARKNGLCGPTEEEDLDIDMTVDTLEDMRKKVVVHYYQPDSEQRNEALKKASEETIPFYMKLFEEQLGENNGYLAAGKLTWADILFLSHSDYLSSLMGHDLLLNFPKLKKHQEKLRDLPGIKEYLAKRPSNPQDHRVLFF*
PlewGSTs7	Sigma	Complete ORF	AGACAGGGAAGATTCTCATACTATTGCTAGTACTCCCTACAACTTTGAAGTAAAAAATGCCACAATACAAATTAACATATTTCAACGTAAAGGCAATAGGTGAACCTATAAGGTTAATGCTATCCTATATGGGAAAAGAATTCGAAGATCACCGCGTTACTCCTGAAGAATGGCAACAACTGAAAAAGAAAACACCATTTGGGAAACTCCCAACTTTAGAAGTGGACGGTAAAGTGCTATATCAGTCAACAGCCATTTTAAGATATTTGGCTATTGAAGCTGGCTTAGCTGGTAAAAACGCCGAAGAAAATATGGAAATCGATATGGTTGTCGGAGCATTTGGAGACCTAGCTACAGATGTTTCAAGATGCTTTAAAATGGATGTTCCAAGTGTGAAAG…	MPQYKLTYFNVKAIGEPIRLMLSYMGKEFEDHRVTPEEWQQLKKKTPFGKLPTLEVDGKVLYQSTAILRYLAIEAGLAGKNAEENMEIDMVVGAFGDLATDVSRCFKMDVPSVKEKLKEILINETIPFYMEKLENLMKKNRGYLANGKLSWAEIYVVGYSSSLPGLIGIDLAEKYPAFKELVEKVHSLPGIKEWVQKRPETNI*
PlewGSTs1	Sigma	Complete ORF	ACAGTATTAAACTGACTGGCACCACAGATAGATCAGGAAAATGGCTGTGAAAGTAACTTACTTCGCAATGACAGGGCTGGGAGAGCCCATTAGGCTGATGCTGGCTGTAACAAAGACTGAATTCGAAGACATCAGGGTTGACAAGGAGCAATGGCAGAAGATGAAGCCAACTGTGAAATTGCAACACTTACCGATGCTTGAAATGGACGGAAGAACTCTTTTCCAGACGATTGCCATTTGCCGGTACATAGCGCGGAAGAATGGTCTCAGCGGGTCTTCTGTAGAAGAAGACCTAGATATCGATATAATTGTGGACACCATGGGAGATATGCGAAAAAAAACAACTGCTGAATATTACCAGCCTGACTCCGAGCAGAGAAATGAAGGCTTGAAGAAAGT…	MAVKVTYFAMTGLGEPIRLMLAVTKTEFEDIRVDKEQWQKMKPTVKLQHLPMLEMDGRTLFQTIAICRYIARKNGLSGSSVEEDLDIDIIVDTMGDMRKKTTAEYYQPDSEQRNEGLKKVSEEIIPFYMKLFEKQLEENNGYLAAGKLTWADILFLSFCDYLSCLVGQDLLLNFPKLKKHQEKLRDLPGIKEYLAKRPPHPQDHRVFFF*
PlewGSTs5	Sigma	Complete ORF	GCAGTGTTACATTTTTAAGGGATCAGATAAACAGCTGGACATGACAAAGGACAATTTAATATATTTCAATAGAACAGTGCCAGGGGAACCAGTAATCTATATGCTATTGTACATGCGCAAGGAATTTGATTATTTGATGCCAAGAGAAGACTGGCCCCAGCATAAAGAAAAAGTGCCATTTGGAAAACCTCCTTTGTTAGAGAATGATGAAAATAATTTTCATCAGACAACTGCCATTTTAAGGTATTTAGCGATTGAGGCTGGCTTAGACGGAGAGAATGCTAACGAAAACCTTCAGATTGACATGATTGCTGCTACATTTGAGGACTTGCTCATTGAGATTTCCAGATTCTTCAAAACAAAAAATCTTCTGGATAAAGAAAATTTAAGGCTGTCCAT…	QCYIFKGSDKQLDMTKDNLIYFNRTVPGEPVIYMLLYMRKEFDYLMPREDWPQHKEKVPFGKPPLLENDENNFHQTTAILRYLAIEAGLDGENANENLQIDMIAATFEDLLIEISRFFKTKNLLDKENLRLSIISSTVPFYMARIENVLKNNGGFLANGKLSWADFYVIGYCTSMPGLLGMDFTEKYPFFKELTDRVHSLPGIKEWVKIRPNNISLEKQDTEMLSSEDLKPLRECLRSHF*
PlewGSTt1	Theta	Complete ORF	GATACTTATTTGATAACAGAGAGGGCGTTATCAGTTTGGAAGGATTAACTGTCATGATTTTTAAATTTTATGTTTAAGATGTTTATTTATTAATAATTTTAAAGTTATATCTATTTAGCAAACATGGGGTTAAAGTTATATTATAATACACTTTCTCAACCTTCTCGTGCAGTTTATATATTTTTAAAACTAAACAATATTCCTTTCGAAAAAAAAATTCTTGATTTAATGGCTGGAGAACACAAGAAAATAGAATACAAGAAAATCAATCCCCTGTCTTTGGTTCCAGTAATTGATGATAATGGGTTCATTTTAAGAGAAAGTGTTGGTATTCTCCGTTACTTGGTCCGTGAAAAGAATCTGCCAGATCATTGGTACCCGAAAGATCCCAAAGCACAA…	MGLKLYYNTLSQPSRAVYIFLKLNNIPFEKKILDLMAGEHKKIEYKKINPLSLVPVIDDNGFILRESVGILRYLVREKNLPDHWYPKDPKAQARVDEFIEWQHIGLRLPLAMYFRLSKLYPLLTGKPPPSKLLEMIKKLMVKGCNIFEKIWLTDDKMFLFGNNLSIADLLAVMELEQPRMAGYDPREGRPKLALYMERVREASNPYYDEACGLVYSFIKSKL*
PlewGSTt2	Theta	Complete ORF	ATACTGCCTGACGGATAACACTATTGAGAACCTCACCCTTGGTTATTTCTTCAGAAAAATAGTTAATATCCTAATACTATTTATTCAATATGTCTTTAAAGTTTTATTATGATTTTATGTCTCAGCCTTGTCGTGCAATTTATGTGTTTTTAAAATTAAATGGTATTAAGTATGAACCAAAACTAGTAAACCTGGGAAAATTTGAACAAAAAAGTGAAGAATTTCAGAAAATAAACCCTATGGGACTAGTACCTGTCATTGACGATAATGGATTCATACTTAGAGAAAGTGTTGGTATTCTTCGGTATCTGAGCCGTGAAAAGAATGTTCCTGACCACTGGTATCCTAAGGAAAGTAAAGCACAAGCCAAAGTAGATGAATTTATTGAGTGGCAACATC…	MSLKFYYDFMSQPCRAIYVFLKLNGIKYEPKLVNLGKFEQKSEEFQKINPMGLVPVIDDNGFILRESVGILRYLSREKNVPDHWYPKESKAQAKVDEFIEWQHLGLRLPCGFYFRLKFLEPLRTGKDPVESEIKRFKSLMVGSCDNMENIWLDSNKKFLFGNQLTIADLLAVMELEQPRLCGYDPRSGRPKLTAYMDSVKSEASPYFEEANKIIDKLSAMSKL*
PlewGSTt3	Theta	Complete ORF	GATAACACTATTGAGAACCTCACCCTTGGTTATTTCTTCAGAAAAATAGTTAATATCCTAATACTATTTATTCAATATGTCTTTAAAGTTTTATTATGATTTTATGTCTCAGCCTTGTCGTGCAATTTATGTGTTTTTAAAATTAAATGGTATTAAGTATGAACCAAAACTAGTAAACCTGGGAAAATTTGAACAAAAAAGTGAAGAATTTCAGAAAATAAACCCTATGGGACTAGTACCTGTCATTGACGATAATGGATTCATACTTAGAGAAAGTGTTGGTATTCTTCGGTATCTGAGCCGTGAAAAGAATGTTCCTGACCACTGGTATCCTAAGGAAAGTAAAGCACAAGCCAAAGTAGATGAATTTATTGAGTGGCAACATCTTGGTTTACGCCT…	MSLKFYYDFMSQPCRAIYVFLKLNGIKYEPKLVNLGKFEQKSEEFQKINPMGLVPVIDDNGFILRESVGILRYLSREKNVPDHWYPKESKAQAKVDEFIEWQHLGLRLPCGFYFRLKFLEPLRTGKDPLESEIKRFKSLMVGSCDNMENIWLDSNKKFLFGNQLTIADLLAVMELEQPRLCGYDPRSGRPKLTAYMDSVKSEASPYFEEANKIIDKLSAMSKL*
PlewGSTz1	Zeta	Complete ORF	AGTGTAGTTTGATTCTTTACATTTTGGATGTCAGCAGACTGATTACTATAGTTTTGTTATTAATTTTGGAATTATTCTGCTACTGTATTATGTCTGCTGTTGGCAAGCCTCTTTTGTATTCCTACTGGAGGAGTTCATGCGCTTGGCGTGTACGGATTGCCTTGAATCTAAAAGAAATACAATATGATATCAAGCCAATTAACTTAGTCAAAGGGGAGCAAAGTTCTGAAGAATACAAAAAAATAAATCCTATGGGACGAGTTCCAACTTTGCACATAGATGGCAATTCATTGATTGAATCAATGAGTATTATTAATTATTTGGAAGAAACAAGACCTGAAAGACCTCTGATGCCTAATGATTTTCTTAAAAGAGCTAAAGTTCGAGAAATTTGTGATA…	MSAVGKPLLYSYWRSSCAWRVRIALNLKEIQYDIKPINLVKGEQSSEEYKKINPMGRVPTLHIDGNSLIESMSIINYLEETRPERPLMPNDFLKRAKVREICDIIVTGIQPLQNWSLLNQLEEGKRNEWAQCWINKGFEAVEKLLTTSSGKYCVGNEITLADCCLIPQIYNARRYKVDLQLYPLITNIEKELEIIPAFQAAHPLNQPDCPEEAKKDCFVKNH*
PlewGSTm1	Microsomal	Complete ORF	AGTAGTGACCGAGCCGCTCTATTGTTAACATCCCTTCAGAGATGCCTCTCGCCAACGTAACTGATGTCATGTCCTTGGACAATCCAGTCTTTAAGAATTTTATCCTCTGCAACAGTGTGTTGGCCCTCAAAGTCTTCGGGATGGTACCTCTCATCGATTATCACCGGTTCGCAAAAAAGATTTTCATAAGCCCTGAGGATACATCGTTGGCCAAGGGAGCCAAAATCGCAGATAATGATCCAGATATCGAGCGATGCAGAAGGGCACACTTGAACGACCTCGAGAACATCCCCCTCTTCATCACTGTCGCTTATGGTTACTTATTGACCAACCCTGAGCCAACACTGGCGATAAATCTGATGAGGGCGTACACTGCTGCACGAATCGCTCATACACTTG…	MPLANVTDVMSLDNPVFKNFILCNSVLALKVFGMVPLIDYHRFAKKIFISPEDTSLAKGAKIADNDPDIERCRRAHLNDLENIPLFITVAYGYLLTNPEPTLAINLMRAYTAARIAHTLVYAVVVVPQPARVITFGIGYLITGYMAVTTLIKFLK*
PlewGSTm2	Microsomal	Complete ORF	CAGTTCAAGGTGTCAGTTGCTGATGACAGGACGATTATTTAGCTTATAGCAGTATAAATACCAGATATGGCATTCATCCAAATATCTGACTTAATGTCTCTTGATAATCCTGCCTTCAGGGCATATATATTTTACAACAGTATTTTAGTTTTGAAAATGCTCTGTATGGCACCTTTGACAGGGAGGCTGAGGATGGCCAAAAAGATTTTCATTAGCCCTGAGGATGCAAAGTTTATGAAGGGTGCTAAGCATAGTGTTGAGGATCCAGACATTGAGAGAGTGCGTAGGGCGCATCGCAACGATCTTGAGAATATCCCTATCTACTTTGTTGCCGCTTATTGTTATCTGCTAACGAACCCTGCAACAACTCTTGCTATCATGTTGATGAGATTGTTTACT…	MAFIQISDLMSLDNPAFRAYIFYNSILVLKMLCMAPLTGRLRMAKKIFISPEDAKFMKGAKHSVEDPDIERVRRAHRNDLENIPIYFVAAYCYLLTNPATTLAIMLMRLFTIARVVHTFVYAVYVVPQPARAIAFFVNYFVTGYMAITSMLHFIN*
